# Supplementary material for: Exploratory Machine Learning and Omics Integration in the Search for Biomarkers of Papillary Thyroid Cancer
Source: Biology (Basel). 2026 Jun 25;15(13):1004. doi: 10.3390/biology15131004 (PMC13359534; doi:10.3390/biology15131004)
Supplement: Supplementary file 1 [file biology-15-01004-s001.zip]

Archive with 2 entries (2 files):
- SuppMaterial_proof.xlsx
- Supplementary Figure S1.pdf
