# Supplementary material for: Exploratory Machine Learning and Omics Integration in the Search for Biomarkers of Papillary Thyroid Cancer
Source: Biology (Basel). 2026 Jun 25;15(13):1004. doi: 10.3390/biology15131004 (PMC13359534; doi:10.3390/biology15131004)
Supplement: Supplementary file 1 [file biology-15-01004-s001.zip › SuppMaterial_proof.xlsx]

## Sheet: Dictionary
Tab Name	Description
S1_DEG_statistics	All the Differential Expressed Genes and their statistical values
S2_LASSO_coefficients	LASSO coefficients different than zero.
S3_Molecules_function	Genes and metabolites and their main function in cancer.
S4_Overall_survival	Overall Survival Analysis results of the selected genes.
S5_Progression_free_intervals	Progression-free Intervals from the selected genes.
S6_Genes_enrichments	Enrichment Analysis of the DEGs (FDR < 0.05).
S7_DGIdb_drugs	Drug-gene interaction table.
S8_Metabolites	Metabolites table comprising all used metabolites with respective p-values, fold-change and PLS-DA's VIP score.
S9_Linkage_genes	Genes that link the hub metabolites and its function.
Additional information
S10_Metabolites_enrichments	Over Representation Analysis of the metabolites.
S11_DEG_input_list	Input list used to perform some of the analysis.
S12_Gene_pathways	Pathways in which the selected genes play a row based on KEGG.
S13_AUC_CI	Prediction evaluation of each of the selected genes.
S14_Network_results	All scores generated in the network analysis, ranking the metabolites and genes.

## Sheet: S1_DEG_statistics
Gene	AveExpr	logFC	t	P.Value	adj.P.Val
DPP4	6.50704	3.47775	11.2934	4.3191e-14	6.78687e-10
LIPH	4.97367	2.64379	11.188	5.77115e-14	6.78687e-10
GLT1D1	5.37996	1.66786	10.0914	1.28233e-12	1.00535e-08
TUSC3	5.29193	2.26522	9.9714	1.81747e-12	1.06867e-08
MPZL2	7.5402	2.22711	9.56846	5.94234e-12	2.43109e-08
GALNT7	7.48124	2.21077	9.53367	6.58866e-12	2.43109e-08
ZCCHC12	7.93344	4.87264	9.49978	7.28692e-12	2.43109e-08
TENM1	4.81429	2.22837	9.45731	8.26901e-12	2.43109e-08
GALE	5.66155	1.16661	9.20122	1.78071e-11	4.65359e-08
TGFA	5.42794	1.30896	9.12285	2.25553e-11	5.30501e-08
LRRK2	7.77382	3.80121	9.03119	2.97658e-11	6.20051e-08
IPCEF1	8.44953	-3.18301	-9.01111	3.16352e-11	6.20051e-08
DPP6	5.54335	-2.21193	-8.94526	3.86421e-11	6.99125e-08
TFCP2L1	5.74681	-2.10182	-8.8756	4.77778e-11	7.56723e-08
AMIGO2	7.95824	1.90517	8.8723	4.82604e-11	7.56723e-08
LRP4	7.63607	4.01063	8.82332	5.60464e-11	8.1848e-08
KLHDC8A	5.07361	1.55361	8.80565	5.91588e-11	8.1848e-08
CDH3	6.81455	2.8933	8.74357	7.15441e-11	9.34842e-08
ADK	7.072	1.2746	8.70565	8.03712e-11	9.5818e-08
PLA2R1	5.19357	-1.87801	-8.69214	8.37755e-11	9.5818e-08
PAPSS2	6.84872	-2.0298	-8.68531	8.55518e-11	9.5818e-08
STK32A	4.33454	1.19686	8.61244	1.07055e-10	1.14344e-07
SCEL	3.90541	2.25021	8.59832	1.11816e-10	1.14344e-07
KCNIP4	5.04328	-1.38131	-8.50582	1.48782e-10	1.40801e-07
RNF150	5.3715	-1.60481	-8.50391	1.49661e-10	1.40801e-07
PBX4	6.03662	-1.84472	-8.44602	1.79044e-10	1.61966e-07
ATP2C2	4.53968	-1.07949	-8.38404	2.17013e-10	1.89042e-07
RP11-747H7.3	3.8861	-1.18309	-8.36832	2.27879e-10	1.91418e-07
QPCT	6.61827	3.30076	8.29312	2.87966e-10	2.33551e-07
IGSF1	6.05586	2.83755	8.21228	3.7059e-10	2.90543e-07
DUSP4	5.75647	2.23329	8.18651	4.01676e-10	2.9531e-07
SCARA5	5.09073	-1.68458	-8.18134	4.08233e-10	2.9531e-07
EPS8	9.2536	1.62312	8.17659	4.14338e-10	2.9531e-07
PID1	3.85057	-0.762057	-8.15977	4.36733e-10	3.00028e-07
TFF3	9.51429	-3.96006	-8.14842	4.52523e-10	3.00028e-07
B3GNT7	4.29394	0.59095	8.13552	4.71183e-10	3.00028e-07
GPC3	4.09291	-1.1169	-8.13498	4.71982e-10	3.00028e-07
CCND2	6.88006	1.00488	8.12441	4.87879e-10	3.01971e-07
LPAR5	4.80599	1.9895	8.07885	5.62814e-10	3.38788e-07
GOLT1A	5.08745	2.25749	8.06957	5.7945e-10	3.38788e-07
RCN2	9.43321	0.951591	8.06352	5.90574e-10	3.38788e-07
MYO6	7.39129	1.06647	8.03229	6.51443e-10	3.39239e-07
TIMP4	3.93251	-1.23404	-8.03186	6.52333e-10	3.39239e-07
AGR2	5.28283	2.19179	8.03085	6.54408e-10	3.39239e-07
ZMAT3	6.80733	1.46642	8.02634	6.6375e-10	3.39239e-07
ETV5	5.12615	0.971103	8.01963	6.77901e-10	3.39239e-07
MEGF9	6.31674	1.22048	7.96442	8.06541e-10	3.87377e-07
HMGA2	3.3114	1.02379	7.96423	8.07035e-10	3.87377e-07
ALDH1A3	4.99682	1.45386	7.95645	8.27055e-10	3.87487e-07
DTX4	8.7938	1.96663	7.95144	8.40215e-10	3.87487e-07
HSD17B3	4.74944	-0.977345	-7.93335	8.89522e-10	3.94121e-07
PHLDA2	4.63486	0.683735	7.9276	9.05773e-10	3.94121e-07
KCNJ2	7.04904	3.09334	7.92283	9.19503e-10	3.94121e-07
CWH43	5.56786	-2.52506	-7.9221	9.21625e-10	3.94121e-07
PDZK1IP1	4.98446	2.27607	7.89793	9.94675e-10	4.17763e-07
C8orf88	4.12317	-1.1937	-7.88521	1.03544e-09	4.27256e-07
TNS3	6.76911	-0.663272	-7.87169	1.08061e-09	4.3711e-07
PSD3	7.47984	2.10188	7.86707	1.09649e-09	4.3711e-07
MMRN1	4.53558	-3.1408	-7.85412	1.1423e-09	4.47781e-07
LOC100506558 /// MATN2	6.5243	-1.14559	-7.84657	1.16987e-09	4.51072e-07
NPC2	12.1738	1.30559	7.82847	1.23878e-09	4.69936e-07
FAXC	3.68593	1.55566	7.82304	1.26024e-09	4.7049e-07
RXRG	4.04678	2.07676	7.81323	1.29997e-09	4.77737e-07
LOC101927705 /// P4HA2	5.4855	0.807651	7.78245	1.43303e-09	5.18537e-07
GABRB2	5.51819	3.15812	7.77383	1.4727e-09	5.24817e-07
PLAG1	6.37823	2.11941	7.7669	1.50539e-09	5.28458e-07
RYR2	4.37458	-1.45386	-7.73363	1.67285e-09	5.77689e-07
RAB27A	8.68915	1.82162	7.72953	1.69475e-09	5.77689e-07
GPM6A	6.05871	-2.36769	-7.71274	1.78748e-09	6.00594e-07
CLDN1	7.98127	3.53761	7.67434	2.0193e-09	6.6893e-07
DLG2	4.48269	-1.7809	-7.66333	2.0912e-09	6.83126e-07
WNT11	4.4406	-0.736366	-7.65576	2.14212e-09	6.90173e-07
MET	7.71605	1.8445	7.61776	2.41731e-09	7.68311e-07
TMEM171	6.11756	-2.00848	-7.61339	2.45114e-09	7.68679e-07
CORO2A	4.25708	1.16193	7.59758	2.57769e-09	7.97728e-07
MYEF2	4.48949	1.1041	7.58692	2.66668e-09	8.09642e-07
GGCT	10.5071	1.21489	7.58477	2.68504e-09	8.09642e-07
NRCAM	5.34618	1.5621	7.5804	2.72267e-09	8.10599e-07
PLCH1	3.95608	-0.711191	-7.54984	3.00114e-09	8.82334e-07
SNX25	5.12745	0.843498	7.50558	3.4562e-09	9.92762e-07
ABHD17C	5.92366	1.15804	7.50413	3.47222e-09	9.92762e-07
IGSF10	4.52405	-1.23615	-7.50128	3.50403e-09	9.92762e-07
LMO3	7.1638	1.13389	7.49605	3.56298e-09	9.92762e-07
CITED1	7.88122	3.48227	7.49057	3.62587e-09	9.92762e-07
C4orf48	6.39344	1.992	7.49021	3.63e-09	9.92762e-07
ENTPD1	6.92644	2.58966	7.48005	3.74979e-09	1.01374e-06
LGALS3	7.25281	1.02445	7.47559	3.80354e-09	1.01658e-06
TNFRSF10B	6.0242	0.992964	7.45466	4.06657e-09	1.07467e-06
LYVE1	4.67364	-2.24067	-7.41435	4.62602e-09	1.20893e-06
CCL21	6.27383	-2.07634	-7.40436	4.77619e-09	1.22992e-06
MCTP2	6.17544	1.07139	7.40141	4.82151e-09	1.22992e-06
PRR15	5.54378	3.73128	7.39604	4.90507e-09	1.22992e-06
RELN	5.80448	-2.41103	-7.39538	4.91551e-09	1.22992e-06
TNIK	5.24851	1.36328	7.37673	5.21782e-09	1.28462e-06
SH2D4A	6.76512	0.850708	7.37242	5.29035e-09	1.28462e-06
DDX25	5.84069	-1.87968	-7.36877	5.35257e-09	1.28462e-06
LRP1B	4.47023	-2.73549	-7.35933	5.51699e-09	1.3107e-06
MAPK13	7.24942	0.899229	7.35119	5.66275e-09	1.31852e-06
TDGF1 /// TDGF1P3	5.0791	-1.19424	-7.34837	5.71401e-09	1.31852e-06
FRMD3	7.84599	2.25506	7.34607	5.75636e-09	1.31852e-06
CCDC146	6.74964	-1.72613	-7.33996	5.87021e-09	1.31852e-06
CA13 /// LOC100507258	5.81418	0.655167	7.33906	5.88715e-09	1.31852e-06
ST3GAL5	10.2027	1.23547	7.33667	5.93243e-09	1.31852e-06
GNPTAB	5.58239	0.600534	7.33615	5.94231e-09	1.31852e-06
GDF15	4.17409	1.11344	7.32526	6.15337e-09	1.35259e-06
METTL7B	6.26928	2.78525	7.31982	6.26169e-09	1.36366e-06
CFD	8.71028	-2.48824	-7.29324	6.8188e-09	1.47136e-06
FABP4	6.18508	-2.53558	-7.28898	6.91277e-09	1.47808e-06
LIFR	5.94829	-1.44072	-7.27554	7.2174e-09	1.52931e-06
SHC3	4.62589	0.699428	7.26668	7.42566e-09	1.55744e-06
ST7-AS1	4.02016	-1.32632	-7.2643	7.48258e-09	1.55744e-06
CDH16	6.06139	-2.21473	-7.25242	7.77351e-09	1.59661e-06
IL1RAP	5.43234	1.39684	7.2511	7.80655e-09	1.59661e-06
PROS1	9.79529	1.90518	7.24803	7.88383e-09	1.59851e-06
OCA2	6.47994	-2.089	-7.24097	8.06474e-09	1.62122e-06
RHOU	8.07902	1.06155	7.23185	8.30437e-09	1.64928e-06
DPT	6.76542	-2.64256	-7.22834	8.39864e-09	1.64928e-06
AOX1	5.7824	-2.14338	-7.22775	8.4147e-09	1.64928e-06
TSPAN5	6.72713	-1.19171	-7.19973	9.20773e-09	1.7898e-06
WWOX	5.69763	-0.758533	-7.18799	9.5617e-09	1.84337e-06
KLHL2	8.77784	1.16081	7.17235	1.00553e-08	1.91158e-06
AGTR1	5.22756	-1.85207	-7.17084	1.0104e-08	1.91158e-06
TNFSF15	4.80887	1.56251	7.16914	1.01593e-08	1.91158e-06
KIZ	6.77091	-0.89439	-7.15914	1.04918e-08	1.95847e-06
IL13RA1	7.37201	0.871173	7.14952	1.08217e-08	2.00414e-06
COL13A1	5.76169	1.26645	7.14297	1.10523e-08	2.03086e-06
FAM84A	3.65834	0.69925	7.13043	1.15075e-08	2.07541e-06
SYTL5	4.12834	1.99869	7.12987	1.15283e-08	2.07541e-06
IKZF2	4.89229	0.744011	7.12903	1.15594e-08	2.07541e-06
DPY19L2	6.53496	-1.52523	-7.11184	1.22176e-08	2.14271e-06
PRSS23	7.11843	1.19451	7.11017	1.22833e-08	2.14271e-06
ANKRD18A	3.57391	-0.962206	-7.10913	1.23247e-08	2.14271e-06
RP11-476D10.1	4.35063	3.68714	7.1085	1.23497e-08	2.14271e-06
LOC100507165	6.44836	2.01791	7.10618	1.24423e-08	2.14271e-06
CSGALNACT1	9.20211	-1.81518	-7.1039	1.25338e-08	2.14271e-06
MTMR4	7.50763	-0.688305	-7.10296	1.2572e-08	2.14271e-06
LOC101928605 /// OR2A1-AS1 /// OR2A20P /// OR2A9P	4.89849	-1.02929	-7.07316	1.38392e-08	2.34171e-06
ART4	3.64881	-1.09838	-7.06332	1.42854e-08	2.39995e-06
LOC440934	4.47305	-1.9109	-7.05581	1.46353e-08	2.4375e-06
ANK2	3.90402	-0.881028	-7.0541	1.47162e-08	2.4375e-06
RASA1	9.07329	1.07682	7.03041	1.58848e-08	2.61266e-06
RPS6KA5	4.62576	-0.691918	-7.02802	1.60079e-08	2.61463e-06
CCND1	8.67781	1.31053	7.00212	1.74034e-08	2.80967e-06
FAM3B	5.92241	-1.79585	-7.00139	1.74446e-08	2.80967e-06
GSTM5	5.49957	-1.22047	-6.9982	1.76248e-08	2.80967e-06
TLE4	4.57708	-0.639332	-6.99724	1.76799e-08	2.80967e-06
MRO	4.85169	-1.3326	-6.9899	1.81039e-08	2.85774e-06
SEMA3D	4.6794	-1.4114	-6.98584	1.83427e-08	2.87614e-06
LINGO2	4.68434	-1.99	-6.97667	1.88938e-08	2.94293e-06
HES6	5.30632	1.03323	6.97445	1.90295e-08	2.94457e-06
RP6-99M1.2	4.8488	2.48272	6.95963	1.9963e-08	3.0636e-06
ZMAT4	6.43789	-2.79547	-6.95688	2.01412e-08	3.0636e-06
NRP2	4.69802	0.829172	6.95613	2.01895e-08	3.0636e-06
ATP11A	4.53249	0.667871	6.93351	2.17209e-08	3.27485e-06
TMEM41A	6.83614	0.656717	6.92562	2.22819e-08	3.33803e-06
FOXQ1	8.78751	2.19652	6.90789	2.35962e-08	3.51254e-06
SETBP1	6.75739	-0.987275	-6.89519	2.45856e-08	3.63682e-06
BC048103 /// CSGALNACT1	4.5874	-1.17342	-6.88642	2.52932e-08	3.695e-06
FAM84B	6.13091	0.698171	6.88073	2.57627e-08	3.74036e-06
COL23A1	6.86878	-1.99236	-6.87239	2.6467e-08	3.81905e-06
CYSLTR2	4.1181	1.4932	6.86096	2.74648e-08	3.91949e-06
PDGFC	7.13574	0.90099	6.85941	2.76028e-08	3.91949e-06
ANGPTL1	6.98821	-1.64193	-6.85873	2.76631e-08	3.91949e-06
SIPA1L2	6.15251	1.00868	6.85663	2.78516e-08	3.92258e-06
XPR1	6.26872	1.00603	6.85013	2.84445e-08	3.98223e-06
LAMB3	6.35023	2.78269	6.83393	2.99757e-08	4.15334e-06
FAM84A /// LOC653602	3.8479	1.67327	6.83202	3.01609e-08	4.15334e-06
S100A11P1 /// S100A11P1	6.44832	1.02658	6.83166	3.01965e-08	4.15334e-06
TFPI	5.27113	-1.35172	-6.82469	3.08861e-08	4.2235e-06
ABCA6	4.15587	-1.15412	-6.81875	3.14855e-08	4.28057e-06
GPR125	5.14883	-0.867728	-6.80911	3.24842e-08	4.39097e-06
BID	5.72037	1.6112	6.80018	3.34368e-08	4.4939e-06
TPPP	4.58639	-0.679232	-6.79229	3.43029e-08	4.57905e-06
SMIM14	6.66169	0.667591	6.77064	3.67954e-08	4.86195e-06
PON2	7.25233	0.784806	6.76854	3.70468e-08	4.86782e-06
CD44	5.99282	0.816872	6.76611	3.73398e-08	4.87906e-06
MPPED2	6.14096	-2.535	-6.75364	3.88797e-08	5.05221e-06
THRSP	5.35103	1.69976	6.74806	3.95895e-08	5.11618e-06
PRDM1	6.21025	1.19285	6.74597	3.98581e-08	5.12275e-06
ASXL3	4.36945	-0.89254	-6.74143	4.04497e-08	5.14958e-06
TNFRSF10C	4.52341	0.671666	6.74101	4.05047e-08	5.14958e-06
DGKI	5.52961	-2.44771	-6.72675	4.24214e-08	5.36426e-06
IGFBPL1	6.45061	-2.63209	-6.7217	4.31214e-08	5.41612e-06
SAMD4A	4.78851	0.597618	6.72048	4.32921e-08	5.41612e-06
AX748273	5.39029	2.02355	6.71658	4.38433e-08	5.45605e-06
SBSPON	3.64729	-0.807869	-6.71203	4.44951e-08	5.50803e-06
RNF24	5.67007	0.855632	6.709	4.49341e-08	5.53325e-06
DIRAS3	6.47455	2.28729	6.70073	4.61556e-08	5.63452e-06
EMILIN2	4.87652	0.620823	6.69909	4.64021e-08	5.63452e-06
F10	4.63641	-1.02176	-6.6986	4.64752e-08	5.63452e-06
NR2F1-AS1	4.95158	1.65757	6.69416	4.71509e-08	5.66056e-06
MFAP4	6.17685	-1.26661	-6.69402	4.71713e-08	5.66056e-06
AGPAT4	4.72457	-1.07855	-6.68973	4.78326e-08	5.71077e-06
NCAM1	4.92178	-0.879804	-6.68579	4.84482e-08	5.75506e-06
CLMN	5.02743	-0.928198	-6.67862	4.95888e-08	5.81318e-06
LPAR1	6.84776	-0.985665	-6.67806	4.9679e-08	5.81318e-06
SLC17A5	8.74779	1.15036	6.66803	5.13211e-08	5.9756e-06
ADH1B	4.87089	-1.8888	-6.66494	5.18392e-08	6.00619e-06
SHROOM4	5.37579	1.28867	6.66082	5.25372e-08	6.05724e-06
SERPINA1	6.0227	2.04323	6.6565	5.32789e-08	6.11278e-06
SPX	5.28659	-1.52013	-6.65368	5.37678e-08	6.13892e-06
C4orf47	5.06325	-1.03533	-6.64085	5.60554e-08	6.33857e-06
HPN	5.08344	1.01668	6.63817	5.65452e-08	6.36336e-06
TESC	4.63698	1.1253	6.63499	5.71316e-08	6.39874e-06
ANO5	5.84465	-1.84279	-6.61481	6.09998e-08	6.79959e-06
RP1-228H13.5	4.78898	1.06948	6.59401	6.52631e-08	7.24051e-06
SLC12A2	6.54629	0.781663	6.58785	6.65816e-08	7.35211e-06
RXFP1	3.4269	-0.964038	-6.57623	6.91437e-08	7.564e-06
TMEM87B	7.20194	0.62879	6.56818	7.09751e-08	7.7284e-06
ABI3BP	4.42937	-0.743298	-6.56095	7.26613e-08	7.87555e-06
ITPR2	5.20494	0.859907	6.55565	7.3924e-08	7.97566e-06
KIAA1324	4.5165	-1.12727	-6.5494	7.54404e-08	8.08951e-06
ABCC3	5.56426	1.099	6.54848	7.56672e-08	8.08951e-06
DYNLRB2	5.11173	-1.63152	-6.54293	7.70442e-08	8.17423e-06
RASSF9	5.05324	-1.78391	-6.54249	7.71547e-08	8.17423e-06
RAD23B	7.5824	0.702166	6.5296	8.04553e-08	8.41745e-06
FBLN1	5.32563	-1.2294	-6.52934	8.05241e-08	8.41745e-06
AC018816.3	4.56535	1.12835	6.52555	8.15209e-08	8.48395e-06
MYH11	5.08022	-0.691084	-6.52355	8.20517e-08	8.50157e-06
GDF10	3.68083	-1.3958	-6.52095	8.27483e-08	8.53615e-06
CECR2	3.94492	-0.595225	-6.51955	8.31255e-08	8.5376e-06
PPARGC1A	5.36024	-1.58115	-6.51249	8.50559e-08	8.69789e-06
PCOLCE2	5.5807	-2.26796	-6.50622	8.6807e-08	8.83141e-06
PRIMA1	4.6971	-0.899007	-6.5025	8.78632e-08	8.86928e-06
RBBP8	8.66357	0.787989	6.49831	8.90687e-08	8.93286e-06
TGFBR3	7.36721	-1.18467	-6.492	9.09163e-08	9.05388e-06
KIT	7.72956	-2.3337	-6.49093	9.12317e-08	9.05388e-06
WSCD2	5.16906	-1.29499	-6.48792	9.21308e-08	9.10469e-06
TBC1D4	7.33069	-1.22457	-6.48496	9.30214e-08	9.14946e-06
ITGA2	5.58349	1.8909	6.48383	9.33618e-08	9.14946e-06
NAT8L	5.71633	0.961045	6.47513	9.60424e-08	9.3731e-06
CLIP4	7.97222	0.668212	6.47362	9.65142e-08	9.38022e-06
SPATA18	4.32127	1.272	6.47235	9.69152e-08	9.38043e-06
C5orf28	6.06084	-0.841247	-6.45995	1.00901e-07	9.68651e-06
GHR	5.03884	-1.81534	-6.45828	1.01453e-07	9.69987e-06
HGD	5.98247	-1.83503	-6.44832	1.04793e-07	9.9384e-06
IQCH-AS1	5.4447	-0.713352	-6.44506	1.05908e-07	1.00039e-05
TMEM178A	6.42731	-1.72845	-6.44197	1.0698e-07	1.00647e-05
CDR2 /// LOC101060399	9.17389	-0.783894	-6.43845	1.08211e-07	1.01399e-05
UBE2QL1	6.22445	1.63986	6.43629	1.08973e-07	1.01442e-05
KIAA1456 /// LOC101927137	5.56634	-1.11317	-6.43588	1.09119e-07	1.01442e-05
ZFPM2	6.07288	-1.80124	-6.43266	1.10268e-07	1.02106e-05
SNRK-AS1	5.33856	-1.30291	-6.42983	1.11286e-07	1.02645e-05
ADH1C	3.58456	-1.18472	-6.4252	1.12979e-07	1.03799e-05
WDR72	6.29689	-1.534	-6.4226	1.13936e-07	1.04272e-05
EPHB1	5.14093	-1.37362	-6.41614	1.16355e-07	1.05663e-05
HEY2	6.19636	1.75881	6.40918	1.19024e-07	1.0742e-05
MAP3K1	7.7389	0.850496	6.40871	1.19203e-07	1.0742e-05
SERTM1	4.73184	-2.66959	-6.38977	1.26783e-07	1.13815e-05
SLC25A33	7.56211	-1.39298	-6.38593	1.28377e-07	1.14568e-05
PDE5A	5.52964	1.54092	6.37992	1.30913e-07	1.16191e-05
S100A5	4.32766	0.610594	6.37244	1.34138e-07	1.17268e-05
MIR31HG	5.69174	2.08844	6.37171	1.34456e-07	1.17268e-05
CDH6	4.34919	1.00135	6.37138	1.346e-07	1.17268e-05
CLDN10	5.35044	3.00148	6.36686	1.36594e-07	1.18549e-05
LIMK2	6.43377	-0.658233	-6.35705	1.41028e-07	1.20719e-05
RP11-320N7.2	3.56796	0.809956	6.3563	1.41371e-07	1.20719e-05
LOC101928589 /// TMEM164	6.25565	-0.75832	-6.35571	1.41645e-07	1.20719e-05
FBXO15	5.28345	-1.38981	-6.35532	1.41823e-07	1.20719e-05
AVPR1A	4.68877	-0.963862	-6.3539	1.42483e-07	1.20719e-05
CLCNKB	5.73485	-1.06416	-6.3517	1.43504e-07	1.20719e-05
PELI2	4.63511	-0.623638	-6.35163	1.43536e-07	1.20719e-05
MLLT11	7.1765	1.43315	6.35125	1.43714e-07	1.20719e-05
SUSD1	5.74383	1.15114	6.3499	1.44346e-07	1.20799e-05
AADACP1	3.64713	-1.85037	-6.34821	1.45144e-07	1.20799e-05
RPS16P5	6.50422	-1.73233	-6.33452	1.51757e-07	1.2568e-05
FBLN5	6.77367	-1.59754	-6.32768	1.55174e-07	1.28059e-05
GLT8D2	7.68784	-1.93706	-6.31867	1.59792e-07	1.3141e-05
TNFSF12-TNFSF13 /// TNFSF13	6.25873	0.613519	6.30941	1.64686e-07	1.33989e-05
RP11-363E7.4	4.80922	1.12113	6.30844	1.65207e-07	1.33989e-05
KCNK5	6.62918	1.03575	6.30554	1.66776e-07	1.34797e-05
AKIP1 /// NUAK2	7.58138	-1.46011	-6.29602	1.72026e-07	1.38563e-05
TMEM108	4.57435	0.896717	6.29085	1.74947e-07	1.40435e-05
CAMK2N1	5.90041	1.70357	6.27349	1.85116e-07	1.47194e-05
SDC4	9.86581	1.74096	6.27328	1.85244e-07	1.47194e-05
GPX1	10.4771	0.740865	6.27006	1.87197e-07	1.48245e-05
LOC100996643 /// LOC101928195 /// MTHFD1L	6.47775	0.911596	6.26775	1.88612e-07	1.48864e-05
SCG5	8.12649	2.3433	6.26253	1.91845e-07	1.5091e-05
RP11-319G9.3	3.80303	-0.76167	-6.25879	1.94197e-07	1.5225e-05
COL8A1	5.66231	0.8955	6.2526	1.98149e-07	1.54833e-05
SLIT1	4.95474	1.42224	6.25146	1.9889e-07	1.54897e-05
SLC39A10	10.2355	1.06016	6.24972	2.00017e-07	1.5526e-05
TRIM47	6.00042	0.805641	6.24793	2.01188e-07	1.55656e-05
CFI	7.46753	1.74426	6.2441	2.03711e-07	1.57092e-05
ETV4	4.78563	0.806574	6.23788	2.07883e-07	1.59264e-05
NUPR1	8.02416	-1.73643	-6.23556	2.09456e-07	1.59948e-05
RGS8	4.23176	-1.31342	-6.23222	2.11746e-07	1.61174e-05
RPL31 /// TBC1D8	5.00471	-1.73525	-6.22789	2.14753e-07	1.62696e-05
FAHD2A	6.66596	-0.735189	-6.22695	2.15418e-07	1.62696e-05
FMOD	8.64078	-1.42595	-6.22637	2.15822e-07	1.62696e-05
LOC101929480	4.21947	-1.58517	-6.2241	2.17424e-07	1.6338e-05
ZNF536	3.79489	-1.00203	-6.20932	2.2815e-07	1.70352e-05
GSTM3	7.54679	-1.35574	-6.20351	2.32508e-07	1.7251e-05
PROX1	5.0124	-0.901282	-6.1976	2.37027e-07	1.75311e-05
ACSF2	8.2293	-1.01426	-6.19573	2.38476e-07	1.75829e-05
LRRC4C	3.99214	-0.787824	-6.18806	2.44504e-07	1.7915e-05
KCNQ3	4.03406	0.78996	6.17841	2.52315e-07	1.843e-05
DEPTOR	6.26141	-0.908242	-6.17199	2.57644e-07	1.87095e-05
SYTL1	6.50642	1.61672	6.17189	2.57733e-07	1.87095e-05
LCA5	5.7393	1.01231	6.16814	2.60898e-07	1.8881e-05
MREG	5.60321	0.928558	6.16098	2.67056e-07	1.92673e-05
CLUL1	4.70014	-1.65172	-6.15801	2.69653e-07	1.93912e-05
FMO1	4.56968	-1.35892	-6.15713	2.70422e-07	1.93912e-05
RASSF6	4.48871	-1.6247	-6.15407	2.73133e-07	1.95261e-05
RP11-247L20.4	4.3838	-0.971554	-6.12741	2.97921e-07	2.11832e-05
SYNDIG1	5.33691	-1.40901	-6.12721	2.98113e-07	2.11832e-05
IP6K3	5.81177	-1.45673	-6.12613	2.99166e-07	2.11939e-05
FAM60A	7.19272	0.657321	6.11682	3.08375e-07	2.16507e-05
TIAM1	6.12612	1.31787	6.11387	3.11348e-07	2.17944e-05
RGS16	6.16208	-1.13229	-6.11104	3.14231e-07	2.19309e-05
KDELR3	5.56212	1.01239	6.10857	3.16773e-07	2.20031e-05
MAP2	6.11705	0.957099	6.10822	3.17137e-07	2.20031e-05
LEMD1	5.38477	1.98558	6.10573	3.19716e-07	2.21168e-05
XKRX	3.56105	0.950335	6.10057	3.25144e-07	2.24264e-05
LRFN5	3.38308	-0.793475	-6.09315	3.33096e-07	2.28892e-05
PAK3	5.94643	-1.62748	-6.0925	3.33801e-07	2.28892e-05
LINC00936	6.08674	-0.81054	-6.0799	3.47786e-07	2.36414e-05
ULBP2	4.70498	1.26102	6.07667	3.51471e-07	2.3823e-05
PGM5-AS1	6.26326	-1.757	-6.06322	3.67212e-07	2.47474e-05
TLE1	5.19508	-0.746264	-6.04784	3.86081e-07	2.58708e-05
PKHD1L1	6.49312	-3.14606	-6.03825	3.98332e-07	2.66159e-05
MAFB	9.68101	-1.27966	-6.03246	4.05912e-07	2.70454e-05
LOC102724112 /// WIBG	6.29894	-0.653246	-6.02942	4.09954e-07	2.72376e-05
AK1	7.79487	0.776009	6.02614	4.14358e-07	2.74527e-05
PRTG	6.18213	-0.957835	-6.02416	4.17047e-07	2.75532e-05
SFN	6.63312	1.62383	6.0202	4.22453e-07	2.78322e-05
MRGPRF	5.21897	-1.16685	-6.01861	4.24657e-07	2.78992e-05
CKLF	7.95981	0.711654	6.00913	4.37974e-07	2.8521e-05
RPS6KA6	4.01408	-0.588445	-6.00893	4.38257e-07	2.8521e-05
CHRDL1	8.23096	-3.154	-6.00843	4.38972e-07	2.8521e-05
LOC283070	6.98041	-1.02141	-6.00729	4.40602e-07	2.85481e-05
RILPL1	7.31442	-1.08241	-6.00441	4.44762e-07	2.8709e-05
LONRF2	7.38238	2.07922	6.00388	4.45526e-07	2.8709e-05
NR1H3	5.82423	-0.704452	-6.0007	4.50161e-07	2.89139e-05
SORBS2	6.29087	-1.14349	-5.99079	4.64933e-07	2.97153e-05
MDK	5.65926	1.32404	5.98713	4.70509e-07	2.99902e-05
SLC4A4	4.81974	-1.19802	-5.98599	4.72259e-07	3.00204e-05
SYNE1	5.27968	-1.24001	-5.97969	4.82054e-07	3.05514e-05
ARHGAP24	5.98327	-1.32276	-5.97895	4.83211e-07	3.05514e-05
DGKI /// LOC100128727	6.34551	-2.56555	-5.97701	4.86284e-07	3.06633e-05
AKR1C2 /// LOC101930400	5.53821	-1.10777	-5.97483	4.89744e-07	3.07989e-05
ARHGAP36	6.11536	4.42361	5.97213	4.94076e-07	3.09884e-05
CHST2	5.14102	1.00581	5.97023	4.97143e-07	3.10979e-05
MANEAL	4.54927	1.03712	5.96774	5.01182e-07	3.12674e-05
DDB2	5.87451	1.06585	5.95817	5.17061e-07	3.2036e-05
B4GALT6	3.88456	0.764568	5.95785	5.17588e-07	3.2036e-05
ASPA	4.7487	-0.922604	-5.9551	5.22249e-07	3.22396e-05
RAP1GAP	6.22693	-0.911595	-5.94514	5.39477e-07	3.32159e-05
TIMP1	9.10034	1.78504	5.92941	5.67838e-07	3.47801e-05
FHL1	8.07353	-1.6293	-5.91652	5.92183e-07	3.6177e-05
NETO2	5.14434	-0.825689	-5.91267	5.99659e-07	3.65388e-05
ID4	8.70283	-0.864326	-5.91003	6.04821e-07	3.67581e-05
MTUS1	7.15995	0.990443	5.89227	6.40848e-07	3.87474e-05
TPD52L1	8.27922	1.28537	5.88929	6.47098e-07	3.9025e-05
FZD8 /// MIR4683	5.33263	-0.781422	-5.88686	6.52242e-07	3.92346e-05
ADAMTS9	4.87566	1.21775	5.88393	6.58494e-07	3.94091e-05
TPO	9.97065	-3.49313	-5.88019	6.66553e-07	3.97901e-05
NAB2	5.48685	0.95427	5.87844	6.70367e-07	3.98417e-05
PRKCQ	6.86207	-1.05224	-5.87824	6.70804e-07	3.98417e-05
DENND6A	9.22128	-0.719285	-5.8763	6.75056e-07	3.99638e-05
TTC39B	4.85605	0.965774	5.8754	6.77036e-07	3.99638e-05
LMOD1	5.08906	-0.975626	-5.87498	6.77957e-07	3.99638e-05
DOCK9	5.03435	0.639064	5.86616	6.97712e-07	4.07759e-05
RPS6KA3	7.38012	0.722689	5.86581	6.9851e-07	4.07759e-05
ACACB	6.2849	-0.583515	-5.86574	6.98669e-07	4.07759e-05
PARP4	8.68326	0.994232	5.86069	7.10256e-07	4.12765e-05
CORO1C	7.95321	0.919756	5.86047	7.10757e-07	4.12765e-05
RARA-AS1	6.01499	0.890624	5.8499	7.35645e-07	4.2512e-05
NELL2	9.97649	2.12927	5.8401	7.59499e-07	4.36758e-05
CD55	8.87235	1.57439	5.82978	7.85429e-07	4.49472e-05
OGDHL	6.5027	-1.72616	-5.82655	7.93734e-07	4.53122e-05
MYH3	4.86446	-1.01651	-5.82302	8.02925e-07	4.5695e-05
GALNT12	8.16621	0.79118	5.81669	8.19621e-07	4.62206e-05
LOC101929340	4.78428	-1.28655	-5.81636	8.20522e-07	4.62206e-05
CLCNKA /// CLCNKB	4.842	-1.014	-5.81613	8.21117e-07	4.62206e-05
SLC26A7	7.36397	-1.44261	-5.81498	8.24199e-07	4.62653e-05
UBQLN2	6.91747	0.70981	5.81074	8.35666e-07	4.67973e-05
PLA2G12B	3.68786	0.682331	5.80964	8.38662e-07	4.68535e-05
LRRC8E	3.6776	0.590883	5.80348	8.5564e-07	4.75783e-05
CCDC85A	5.43108	-0.706312	-5.80347	8.55682e-07	4.75783e-05
AGBL2	4.02206	-0.783348	-5.79936	8.67203e-07	4.7896e-05
TCF7L1	5.93039	-1.55712	-5.79925	8.67504e-07	4.7896e-05
CHPT1	7.05433	0.989973	5.79658	8.75067e-07	4.82004e-05
AHNAK2	5.57185	1.79581	5.79151	8.89639e-07	4.88539e-05
CXorf57	3.97433	-0.607642	-5.79029	8.93162e-07	4.88539e-05
EPHA3	4.20548	-0.731872	-5.78874	8.97685e-07	4.8872e-05
TDRD9	6.82481	-2.28591	-5.78871	8.97787e-07	4.8872e-05
PKNOX1	5.667	-0.679771	-5.78685	9.03223e-07	4.8872e-05
FN1	8.16077	2.40213	5.78666	9.03785e-07	4.8872e-05
LOC283588	3.87841	-0.859205	-5.78592	9.0596e-07	4.8872e-05
TM4SF4	4.97828	2.10798	5.78467	9.09647e-07	4.89002e-05
DQ592230 /// RP4-555D20.2	5.91232	-1.5584	-5.78434	9.10641e-07	4.89002e-05
DUSP6	9.52852	1.51087	5.77151	9.49453e-07	5.07258e-05
MRC2	6.99273	0.81739	5.77098	9.5111e-07	5.07258e-05
IDO2	3.17422	-0.614696	-5.7657	9.67586e-07	5.13716e-05
FAM230B /// FAM230C /// LOC729461	4.62887	2.41214	5.75443	1.00373e-06	5.31703e-05
STARD13	5.43703	-0.791958	-5.75124	1.0142e-06	5.35789e-05
ODAM	3.58416	-0.93741	-5.74918	1.02102e-06	5.37233e-05
WFS1	5.7565	-0.897925	-5.74657	1.02971e-06	5.40597e-05
SLC16A4	6.11973	0.944736	5.73935	1.05419e-06	5.50993e-05
FJX1	5.49149	0.911058	5.73538	1.06788e-06	5.5691e-05
LAMC2	5.56654	0.884539	5.73079	1.08395e-06	5.62794e-05
CC2D2B	4.79036	0.768605	5.7275	1.0956e-06	5.6759e-05
TMEM117	6.09735	0.945089	5.72274	1.11269e-06	5.72315e-05
FLRT3	7.68068	1.77602	5.72274	1.11271e-06	5.72315e-05
FXYD6	7.9339	-1.16118	-5.72226	1.11446e-06	5.72315e-05
PERP	6.16422	0.634143	5.71826	1.12903e-06	5.7728e-05
S100A1	5.76098	0.924476	5.71307	1.14828e-06	5.85052e-05
CLDN5	7.8218	-1.12503	-5.71282	1.14921e-06	5.85052e-05
SHANK2	4.89685	-0.992264	-5.71055	1.15773e-06	5.86848e-05
C19orf33	6.79857	1.94454	5.70281	1.18723e-06	6.00509e-05
AX746755 /// RP11-774O3.3	7.83727	-1.22114	-5.69548	1.21587e-06	6.10161e-05
IGF2BP2	5.37009	0.581097	5.69527	1.21669e-06	6.10161e-05
VIT	4.927	-1.45456	-5.68391	1.26245e-06	6.29085e-05
SLITRK5	3.88549	-1.30248	-5.67736	1.28962e-06	6.41266e-05
SLC35F2	6.40039	1.11595	5.67316	1.30737e-06	6.47234e-05
GPCPD1	7.58631	0.649972	5.67257	1.30988e-06	6.47234e-05
SHE	7.03258	0.586596	5.66962	1.32248e-06	6.52091e-05
PLLP	5.968	-0.921089	-5.6575	1.37565e-06	6.75475e-05
PLAU	6.3074	1.81016	5.65673	1.37907e-06	6.75745e-05
NGEF	4.37433	0.968374	5.65026	1.40842e-06	6.88689e-05
RMI2	6.24424	1.59127	5.64454	1.43481e-06	6.99179e-05
AKR1C1	5.36561	-0.652233	-5.64433	1.43581e-06	6.99179e-05
BIN1	6.33351	-0.613371	-5.63904	1.4607e-06	7.0802e-05
L3MBTL4	4.29281	-0.699174	-5.63851	1.46321e-06	7.0802e-05
PRKX	7.47076	-1.38488	-5.63812	1.46509e-06	7.0802e-05
AKR1C1 /// AKR1C2 /// LOC101930400	2.78393	-0.839983	-5.63775	1.46685e-06	7.0802e-05
RERGL	5.49107	-2.34158	-5.62625	1.52269e-06	7.30889e-05
ARHGAP6	6.06292	-0.640489	-5.62342	1.53676e-06	7.36143e-05
TMEM30A	8.32422	0.684178	5.62115	1.54813e-06	7.38579e-05
S100A11	7.60919	1.19284	5.62018	1.55301e-06	7.39409e-05
C8orf31	4.75724	-1.09641	-5.61679	1.5702e-06	7.46081e-05
PROM1	5.3897	-2.42991	-5.61581	1.57523e-06	7.46964e-05
OGN	5.52244	-2.27575	-5.61175	1.59612e-06	7.55347e-05
KISS1R	3.77169	1.46817	5.60398	1.63694e-06	7.73109e-05
ABCC6 /// ABCC6P1 /// ABCC6P2 /// LOC101930322	7.35997	0.91549	5.60325	1.6408e-06	7.73379e-05
PDLIM4	5.20385	1.15547	5.59963	1.66024e-06	7.80521e-05
C11orf74	7.50476	-1.60697	-5.59888	1.66426e-06	7.80521e-05
KATNAL2	4.43532	-0.961679	-5.59858	1.66591e-06	7.80521e-05
RHOBTB3	5.50676	0.807412	5.58772	1.7257e-06	8.0693e-05
SLC1A1	6.84598	-1.09475	-5.57945	1.77267e-06	8.22609e-05
PRKX /// PRKY	7.68152	-1.24107	-5.57935	1.77323e-06	8.22609e-05
RYR1	4.13839	1.33304	5.57711	1.7862e-06	8.26997e-05
SPAG5	5.49959	-0.652329	-5.57486	1.79929e-06	8.29789e-05
MFAP2	5.58734	1.08276	5.57141	1.81956e-06	8.36759e-05
HDAC9	3.89064	0.650568	5.57108	1.82152e-06	8.36759e-05
RUNX1T1	4.41872	-0.694895	-5.57037	1.82571e-06	8.37052e-05
ASGR1	4.35261	-1.01111	-5.56889	1.83449e-06	8.39439e-05
SPINK2	4.48773	1.1758	5.56627	1.85018e-06	8.44974e-05
MOK	5.78349	-0.795977	-5.56189	1.87665e-06	8.55405e-05
MYH10	9.36238	1.14147	5.56085	1.88301e-06	8.56642e-05
RP11-111M22.3	6.17573	-1.20796	-5.55836	1.89832e-06	8.6194e-05
WASF3	7.993	-1.29429	-5.55573	1.91454e-06	8.67628e-05
ANKRD20A1 /// ANKRD20A11P /// ANKRD20A2 /// ANKRD20A3 /// ANKRD20A4 /// ANKRD20A5P /// ANKRD20A9P /// LOC102723891 /// LOC102725051	8.18203	-1.24045	-5.55493	1.91952e-06	8.68212e-05
ELMO1	6.07352	-1.86783	-5.54799	1.96327e-06	8.8291e-05
GXYLT2	6.47525	0.961472	5.54666	1.97178e-06	8.85043e-05
ATAD2	5.13202	0.822817	5.54596	1.97626e-06	8.85363e-05
ATIC	8.89557	0.810607	5.54087	2.00916e-06	8.96686e-05
PRDM16	5.21174	-0.699757	-5.53944	2.01854e-06	8.9917e-05
SPECC1L	8.09801	-0.683357	-5.53652	2.03771e-06	9.04134e-05
NFE2L3	4.19041	1.50349	5.53603	2.04095e-06	9.04134e-05
AF070581	4.85821	-1.54221	-5.53599	2.04122e-06	9.04134e-05
STXBP5L	3.49854	-0.801034	-5.52769	2.09697e-06	9.27081e-05
TRIM45	5.79169	-0.845543	-5.52672	2.10356e-06	9.28252e-05
LRRC75A	5.08542	0.953818	5.52491	2.11595e-06	9.30225e-05
CITED2	6.7877	-1.21968	-5.51728	2.16899e-06	9.48228e-05
SUCNR1	5.48818	-1.46429	-5.50592	2.25041e-06	9.72675e-05
KHDRBS2	4.78531	-1.19976	-5.50545	2.25386e-06	9.72675e-05
ASCC3	5.90901	0.741451	5.5028	2.27331e-06	9.77483e-05
EPPK1	4.5784	0.985991	5.49337	2.34391e-06	0.0001006
PTCHD4	3.50015	0.927405	5.49256	2.35005e-06	0.00010068
ATP6V0E2-AS1	4.2811	-1.08578	-5.49181	2.35581e-06	0.000100743
CERS6	6.70523	0.793741	5.48523	2.40655e-06	0.00010254
LOC646736	6.7268	-2.26661	-5.48257	2.42741e-06	0.000103242
FBXO17	4.54267	-0.599456	-5.47808	2.46303e-06	0.000104568
NUDT16	5.46186	-0.760982	-5.4768	2.47327e-06	0.000104625
SLC22A31	5.84648	0.707556	5.47053	2.52407e-06	0.000106243
DRAM1	6.7176	1.06615	5.4704	2.52508e-06	0.000106243
CENPJ	5.28731	-0.993564	-5.46617	2.55996e-06	0.000107424
ATP6V1B2	8.6926	0.777957	5.46589	2.56228e-06	0.000107424
ARHGEF28	4.92194	-0.802227	-5.45718	2.63571e-06	0.00011011
COL8A2	6.45798	1.43433	5.45055	2.69291e-06	0.0001123
IVL	3.83355	0.673584	5.44695	2.72451e-06	0.000113216
SPINT1	5.84785	0.685946	5.44441	2.74705e-06	0.000113951
FLRT2 /// LOC100506718	6.36414	-0.917423	-5.43799	2.80472e-06	0.000115818
LIPC	3.48996	-0.590541	-5.43776	2.80682e-06	0.000115818
PLSCR4	9.08036	-1.03898	-5.43651	2.81827e-06	0.000115884
ZNF233	3.0773	0.649841	5.43514	2.83082e-06	0.000116197
CAMK1D	4.99912	-0.580597	-5.43021	2.87638e-06	0.000117452
HBA1 /// HBA2	8.0991	-1.75948	-5.42851	2.89221e-06	0.000117596
BICD1	5.69249	0.784325	5.42824	2.89473e-06	0.000117596
PKNOX2	5.33648	-0.897532	-5.42822	2.89491e-06	0.000117596
ABCA9	3.36248	-0.732189	-5.42713	2.90516e-06	0.000117636
BCL2	6.31866	-0.615065	-5.42706	2.90589e-06	0.000117636
PAPSS1	9.24407	0.678393	5.42307	2.94368e-06	0.000118961
APOD	6.16133	-2.06837	-5.41797	2.99262e-06	0.000120525
NEGR1	3.75302	-0.938543	-5.41695	3.00259e-06	0.00012069
IER5L	5.08347	0.729226	5.4165	3.00698e-06	0.00012069
EVA1A	4.71695	1.85926	5.41391	3.03223e-06	0.000121496
DANCR	8.75829	-0.862131	-5.41227	3.04841e-06	0.000121937
RPS27L	7.64719	0.777136	5.41043	3.06661e-06	0.000122456
MUM1L1	6.95614	-2.2913	-5.39895	3.18275e-06	0.000126664
FAM132B	6.09584	1.40184	5.39685	3.20447e-06	0.000127313
RP11-16N11.2	4.25513	-0.904426	-5.39493	3.2244e-06	0.000127888
CD36	6.31832	-1.05969	-5.39367	3.23766e-06	0.000128198
PDLIM3	4.35039	-0.908205	-5.39295	3.24516e-06	0.000128279
HDAC4	5.30211	-0.699217	-5.388	3.29761e-06	0.000129926
TMEM173	6.37956	1.02319	5.38766	3.3012e-06	0.000129926
OCIAD2	10.1046	0.640457	5.38544	3.32499e-06	0.000130339
TXNL1	8.80306	-0.768962	-5.37455	3.4443e-06	0.000134034
PLXNC1	5.32206	1.28469	5.3724	3.4683e-06	0.000134611
FAM20A	4.40607	1.58963	5.36796	3.51856e-06	0.000135959
CXCL16	6.37781	0.851911	5.36588	3.54232e-06	0.000136359
NINL	7.22244	-0.651563	-5.36012	3.60896e-06	0.000138246
PRKCQ-AS1	4.78981	-0.60903	-5.35801	3.63362e-06	0.000138964
DMD	4.59066	0.661905	5.35683	3.64747e-06	0.000139041
IL17RD	4.70361	0.896829	5.35385	3.68283e-06	0.000140162
FAM177A1 /// LOC101927178	9.73561	0.653669	5.35143	3.71184e-06	0.00014081
TSPAN8	5.94068	-2.03463	-5.35046	3.72339e-06	0.000141021
SH3RF1	7.16781	-0.827543	-5.34082	3.8413e-06	0.000144556
GRAMD2	5.82727	-0.907495	-5.33636	3.89719e-06	0.000146425
NRIP1	8.21217	1.1064	5.33041	3.97286e-06	0.000148793
GJB3	4.56036	0.755213	5.32911	3.98961e-06	0.000149182
PTPRE	4.89416	0.589233	5.32766	4.00824e-06	0.000149404
CHI3L1	5.43895	1.90561	5.32702	4.01666e-06	0.000149426
DIRAS2	3.79974	-1.29953	-5.32664	4.02155e-06	0.000149426
TREM1	5.15659	1.34438	5.32502	4.04267e-06	0.000149974
AIF1L	7.16563	-0.884308	-5.3186	4.12739e-06	0.000152876
FAM167A	6.22728	-1.1245	-5.31503	4.17525e-06	0.000153858
CTSB	11.2888	0.693311	5.31468	4.18007e-06	0.000153858
PKDCC	4.77651	-0.748183	-5.30865	4.26222e-06	0.000156636
JADE3	7.37736	0.663817	5.30319	4.33815e-06	0.000159042
STEAP2	5.20959	-1.20233	-5.30297	4.34119e-06	0.000159042
SLC24A3	5.81739	-1.38685	-5.30151	4.36172e-06	0.0001595
LOC102724927	5.07674	-1.23988	-5.29714	4.42375e-06	0.000161313
B3GAT1	6.24367	0.947264	5.29436	4.46371e-06	0.000162266
TNRC6C-AS1	5.09336	0.910805	5.29242	4.4917e-06	0.000163032
LOC100130938	3.84161	0.722902	5.28853	4.54848e-06	0.000164838
PEAR1	5.64243	-0.85146	-5.28558	4.59211e-06	0.000165909
CKLF /// CKLF-CMTM1	8.36495	0.742365	5.28148	4.65322e-06	0.000167859
TREM2	4.85072	0.748355	5.28081	4.66335e-06	0.000167966
OTOS	5.75123	-1.70987	-5.2724	4.79172e-06	0.000171801
TMC6	5.66052	0.907647	5.26615	4.88934e-06	0.000174503
CRABP1	4.10698	-0.92557	-5.26184	4.95784e-06	0.000175974
PAPLN	6.32159	0.666758	5.26126	4.96711e-06	0.000175974
FRMD5	4.09987	1.21105	5.26121	4.96796e-06	0.000175974
CPXM1	6.91041	-1.82727	-5.25595	5.05305e-06	0.000178719
TNFSF13	7.57839	0.691162	5.25171	5.12258e-06	0.000180391
PLEKHO2	7.29998	-0.593943	-5.24492	5.23609e-06	0.00018381
LOC100505474	5.16423	-0.852315	-5.24328	5.26389e-06	0.000184511
MSRB2	6.93414	-0.663121	-5.23688	5.37367e-06	0.000187799
CTH	5.34413	-1.12345	-5.23487	5.40852e-06	0.000188457
C1orf192	4.16823	-0.970868	-5.23185	5.46148e-06	0.000190021
UNC5B	5.80667	0.654983	5.22196	5.63845e-06	0.000195599
OLFML1	5.96099	-1.15893	-5.22116	5.65315e-06	0.00019582
RP11-539I5.1	6.01909	-0.676513	-5.21403	5.78447e-06	0.000199196
ARHGAP18	7.6664	0.70015	5.20888	5.88136e-06	0.000202236
DOK5	5.44753	-0.963756	-5.20799	5.89829e-06	0.000202522
CA4	6.5559	-1.90495	-5.20706	5.91595e-06	0.000202832
AGR3	3.17515	-1.44222	-5.20523	5.95102e-06	0.000203738
FIBIN	5.67366	-1.47853	-5.20417	5.97139e-06	0.000203997
GLRB	3.17127	0.871623	5.19737	6.10359e-06	0.000208053
PLAC9	5.64467	-0.615629	-5.19478	6.15472e-06	0.000209492
EFEMP1	7.25195	-1.37463	-5.19196	6.21101e-06	0.000211102
FHDC1	7.56439	-1.06037	-5.19003	6.24967e-06	0.00021211
MARC2	7.82686	-1.0381	-5.189	6.27036e-06	0.000212506
TNFRSF10A	5.65017	0.644479	5.1868	6.31508e-06	0.000213713
CLDN16	5.28385	2.09716	5.18414	6.36931e-06	0.000215239
FHIT	4.8689	-0.680905	-5.18287	6.3954e-06	0.00021581
MOB3B	5.4088	-0.707839	-5.18168	6.4201e-06	0.000216334
MAP4K4	6.12444	0.698756	5.17477	6.56451e-06	0.000220253
ZDHHC11 /// ZDHHC11B	5.95219	-1.27278	-5.17222	6.61862e-06	0.000221752
SGCD	5.49887	-1.35562	-5.16865	6.69514e-06	0.000223679
TYMS	4.74088	0.939297	5.16125	6.85652e-06	0.000228098
TBX22	2.98962	-1.32014	-5.15858	6.91587e-06	0.000229747
ZNF782	4.41496	-0.584928	-5.15651	6.96192e-06	0.000230302
NRN1	5.7616	-1.04633	-5.15201	7.06345e-06	0.000232071
MVP	7.45657	0.941734	5.15176	7.06927e-06	0.000232071
ABLIM1	9.2297	-0.658174	-5.15163	7.07221e-06	0.000232071
NDRG1	9.95242	-0.665634	-5.15136	7.07833e-06	0.000232071
SORD	9.75876	-1.17336	-5.15109	7.08449e-06	0.000232071
MLF1	6.49401	-1.1772	-5.15062	7.09521e-06	0.000232099
AKAP12	5.87047	-0.839021	-5.14955	7.11968e-06	0.000232576
LEPROTL1	8.14144	0.584882	5.14874	7.13837e-06	0.000232695
SDC1	6.74621	0.764451	5.1481	7.15299e-06	0.000232695
NOV	6.44181	-1.06921	-5.14328	7.26473e-06	0.000235353
COPZ2	6.43428	-0.634881	-5.14097	7.31906e-06	0.000236787
RP11-642D21.1	4.87411	-1.07978	-5.13736	7.40449e-06	0.000238264
HYAL1	4.31539	-0.588555	-5.13654	7.42406e-06	0.000238264
NOL4	3.84872	-1.27976	-5.1364	7.42747e-06	0.000238264
ARMCX3	10.4283	1.10546	5.13304	7.50811e-06	0.000239433
KCNA1	3.6134	-0.597419	-5.13284	7.51281e-06	0.000239433
RP6-24A23.7	4.18878	-1.53381	-5.1286	7.61596e-06	0.000242392
ANKRD35	5.12049	-0.8779	-5.11972	7.83659e-06	0.000248405
PCSK2	6.18807	2.80153	5.11819	7.87528e-06	0.000248838
TNFRSF12A	7.24772	1.57715	5.11793	7.88198e-06	0.000248838
ZNF217	8.61151	0.719001	5.11688	7.90858e-06	0.000249319
PPP1R13B	7.3354	-0.7556	-5.11608	7.92903e-06	0.000249319
SOD3	5.57377	-0.719138	-5.11509	7.95412e-06	0.000249441
RP11-134G8.8	4.0345	0.66298	5.11058	8.07032e-06	0.000252412
EPHA4	6.96399	0.871409	5.10967	8.09412e-06	0.000252485
UNC5CL	4.69514	1.16705	5.10793	8.13928e-06	0.000253558
ATP8B4	3.13089	-0.717406	-5.10372	8.25022e-06	0.000256674
FAAH	5.87443	-0.800913	-5.10237	8.28624e-06	0.000257454
B4GALT5	7.63742	0.628318	5.10164	8.30551e-06	0.000257633
FGF1	4.34517	0.741283	5.09711	8.42734e-06	0.000260804
MMP16	3.78816	0.651286	5.09469	8.49315e-06	0.000262495
HS6ST2	5.07483	2.59422	5.09293	8.54144e-06	0.000263641
HRK /// LOC283454	4.71672	0.950564	5.08994	8.62387e-06	0.000265489
LOC102724517 /// NLK	5.08229	-0.74538	-5.08756	8.69e-06	0.000267038
MACROD2	5.15004	0.974166	5.08731	8.69689e-06	0.000267038
CYB5D1	8.06951	-0.744078	-5.08324	8.81137e-06	0.000269848
NOX4	3.11238	0.854091	5.0791	8.92933e-06	0.000272349
MTMR11	4.85297	0.692729	5.07875	8.93934e-06	0.000272349
ARHGAP20	5.21889	-0.665398	-5.07672	8.99792e-06	0.000273485
ITPR1	6.56028	-1.22124	-5.07665	8.99988e-06	0.000273485
ALOX15B	3.71846	1.03478	5.07612	9.01501e-06	0.000273591
MIR6789 /// PLEKHJ1	7.00789	-0.687028	-5.07378	9.083e-06	0.000274903
KIAA1324L	5.6433	-0.873393	-5.07343	9.09331e-06	0.000274903
NMNAT3	5.66747	-0.587917	-5.06625	9.30541e-06	0.000280235
MRPL14	8.76825	0.623065	5.06548	9.32827e-06	0.000280564
TCEAL2	8.72277	-2.93498	-5.06472	9.35111e-06	0.000280891
TRAPPC6A	7.19093	-0.767261	-5.0615	9.44846e-06	0.000283093
JMJD1C-AS1	4.74564	-0.655492	-5.0609	9.46647e-06	0.000283271
MAN1C1	6.64917	-0.802474	-5.05414	9.67418e-06	0.000288752
RABAC1	8.65583	-0.613173	-5.05174	9.74899e-06	0.000289881
LAMA2	4.6431	-0.884234	-5.04936	9.82356e-06	0.00029173
FBLN7	5.89569	-1.12029	-5.04413	9.98986e-06	0.000295921
SRRD	7.32621	-0.626152	-5.03609	1.02507e-05	0.000303266
VASN	5.69283	0.622347	5.03133	1.04084e-05	0.000306867
H19 /// MIR675	5.70685	-1.38481	-5.02896	1.04877e-05	0.000308339
C1QTNF7	4.15242	-1.1316	-5.02751	1.05367e-05	0.000309254
SGPP2	5.6874	-0.826368	-5.02679	1.05612e-05	0.000309339
CLDN2	4.50381	1.05711	5.02269	1.07009e-05	0.00031304
TRIM58	3.97399	-0.819609	-5.02162	1.07376e-05	0.000313723
SDPR	7.58488	-1.43004	-5.02048	1.07767e-05	0.000314476
MALL	8.06004	1.20814	5.01725	1.08889e-05	0.000316571
IGF2R	7.85891	0.667422	5.01592	1.09355e-05	0.000317003
PCAT19	5.39128	-0.658101	-5.01567	1.09442e-05	0.000317003
CLSTN2	3.74129	-0.678022	-5.01014	1.11401e-05	0.000322281
KRBOX4	7.04897	-0.581025	-5.00818	1.12102e-05	0.00032391
DCN	6.95215	-1.16763	-5.00272	1.14079e-05	0.00032846
NMU	5.0197	2.60794	5.00061	1.14854e-05	0.000330207
FBLN2	6.67091	-1.06973	-5.00026	1.14983e-05	0.000330207
BAALC	4.14086	-0.8379	-4.99634	1.16434e-05	0.000332749
MGAT4B	7.33662	0.818035	4.99246	1.17891e-05	0.000335284
COLEC11	6.03088	-1.51021	-4.98959	1.18978e-05	0.000337053
TRPC5	3.84067	2.37237	4.98933	1.19078e-05	0.000337053
RPL36A	4.27434	-0.689513	-4.98893	1.19229e-05	0.000337053
FAR2P2 /// FAR2P3	6.98641	-1.3008	-4.9862	1.20278e-05	0.000339608
TTC30A	5.13874	-1.12759	-4.9819	1.21944e-05	0.000343231
LAMP5	5.93084	2.00633	4.98176	1.21999e-05	0.000343231
PLA2G7	8.3233	-1.31153	-4.98032	1.22563e-05	0.000344407
TTC25	5.56518	-0.941288	-4.9722	1.25789e-05	0.000352209
HPGDS	4.09844	1.04522	4.96838	1.27337e-05	0.000355697
MFSD6	7.35461	0.734106	4.96575	1.28412e-05	0.000357608
BC034319 /// RP11-11N9.4	4.13177	0.823664	4.96574	1.28414e-05	0.000357608
LRRN4CL	4.18031	-1.07949	-4.96559	1.28477e-05	0.000357608
ENC1	6.60876	1.15093	4.96248	1.29762e-05	0.000360332
MYOC	5.19488	-1.75187	-4.95853	1.3141e-05	0.000363618
MID1	6.96345	-0.73304	-4.95696	1.32072e-05	0.000365021
CDH2	6.30186	1.63671	4.95562	1.32641e-05	0.000366163
CCL28	5.40704	-0.960993	-4.95469	1.33035e-05	0.00036682
TRAK2	9.83727	0.644888	4.95424	1.33225e-05	0.000366914
MAMLD1	5.4626	1.39192	4.95319	1.33676e-05	0.000367297
FAS	6.23212	1.28022	4.95041	1.34869e-05	0.00036971
ENDOD1	7.76405	0.824504	4.94806	1.35887e-05	0.000371939
TBC1D2	5.33152	0.911384	4.9478	1.35998e-05	0.000371939
OMD	4.54956	-1.66406	-4.94664	1.36502e-05	0.000372885
EDEM1	7.30558	0.604274	4.94071	1.39115e-05	0.00037958
BZRAP1	5.23842	-0.63729	-4.93089	1.43548e-05	0.000388458
SASH1	8.7484	-0.707147	-4.92881	1.44509e-05	0.000390225
SH3BP5	9.58145	-0.655994	-4.91563	1.50719e-05	0.000402963
TP53INP2	7.10036	-0.827108	-4.91553	1.50768e-05	0.000402963
PFKFB2	5.84846	-0.63755	-4.9144	1.51313e-05	0.000403196
LINC01023	5.39472	-0.690425	-4.91428	1.5137e-05	0.000403196
RP13-20L14.1	4.62275	-1.20365	-4.90737	1.54748e-05	0.000411124
MDH1B	5.65159	-1.16076	-4.90701	1.54927e-05	0.000411124
HBB	8.50598	-1.32696	-4.90669	1.55083e-05	0.000411124
C11orf80	5.15353	1.2113	4.90642	1.5522e-05	0.000411124
TGFBR1	6.5296	0.898774	4.90199	1.57429e-05	0.000416505
AK054988 /// TPTE2P1 /// TPTE2P1	4.57417	-1.19103	-4.90146	1.57695e-05	0.000416739
LOC101928424	5.91047	-0.863322	-4.89879	1.59044e-05	0.000419833
CCNE2	3.48008	0.830069	4.89537	1.60787e-05	0.000423485
SLC34A2	8.09955	2.79324	4.89468	1.61143e-05	0.000423946
C8orf4	9.56369	1.41499	4.89126	1.62911e-05	0.00042812
C3orf55	4.47297	-1.20583	-4.88886	1.64164e-05	0.00043093
ENPP1	5.29199	-0.945711	-4.88135	1.68141e-05	0.000438921
GPR83	5.07087	-1.64308	-4.87982	1.68967e-05	0.000440099
SMAD9	6.19143	-1.11853	-4.87647	1.70777e-05	0.000444323
LOC101060405 /// RRN3P3	6.15697	-0.869399	-4.8755	1.71306e-05	0.000445207
TEAD4	5.5267	-0.663544	-4.87019	1.74236e-05	0.000451822
PEG3	5.98863	-0.963326	-4.86675	1.76154e-05	0.00045579
ROR2	5.03338	-1.00472	-4.85901	1.8055e-05	0.00046512
FAM218A	4.52069	-0.801787	-4.8518	1.84748e-05	0.000472051
LOC101929465	4.48618	1.38394	4.85017	1.85711e-05	0.000473745
MYO10	6.09405	-0.675765	-4.84626	1.88034e-05	0.000478632
EFNA5	4.66494	-0.700004	-4.84415	1.89306e-05	0.000481348
SNTA1	6.08246	-0.703745	-4.8432	1.89875e-05	0.000481754
REEP3	6.43732	0.741453	4.84009	1.91766e-05	0.000484761
GNA14	5.26921	-1.02355	-4.83576	1.94429e-05	0.000489064
PMEPA1	7.2822	0.651509	4.83527	1.94735e-05	0.000489064
ZNF658	5.13245	-1.05422	-4.8351	1.94836e-05	0.000489064
FCGBP	10.66	-1.31092	-4.82848	1.98985e-05	0.000497347
LINC01314	4.53312	1.22433	4.82747	1.99625e-05	0.000497898
FNDC4	5.90981	0.838988	4.81922	2.04939e-05	0.000507516
TMEM139	5.65197	-1.83778	-4.81714	2.06294e-05	0.000509134
FAM95A	4.21709	-0.689305	-4.81642	2.06771e-05	0.000509574
TMEM79	4.31105	0.920625	4.81582	2.07166e-05	0.000509574
MT1M	6.00679	-1.63701	-4.81539	2.07448e-05	0.000509574
CCL14 /// CCL15-CCL14	6.64355	-1.1636	-4.81388	2.08446e-05	0.000511224
HSPB11	7.30697	-0.608341	-4.80808	2.12328e-05	0.000519121
LPL	7.17379	1.47034	4.80476	2.1458e-05	0.000523581
SSX1	3.57232	0.58543	4.79735	2.19696e-05	0.000534358
SYNM	8.53775	-1.14774	-4.79352	2.22384e-05	0.000540339
GPR146	5.32407	-0.735022	-4.78148	2.31056e-05	0.000556808
LIPI	2.84312	-0.962862	-4.77761	2.33911e-05	0.000561387
CDKN2B	3.84876	0.880236	4.77592	2.35169e-05	0.000563831
B3GALT2	2.89638	-0.93889	-4.77055	2.39208e-05	0.000572348
BEX1	9.2685	-2.2543	-4.76686	2.42032e-05	0.000577928
PVRL4	4.76642	0.725433	4.76493	2.4352e-05	0.000580304
SGK223	8.97684	-1.05201	-4.75574	2.50725e-05	0.000593862
ALDH2	9.55271	-0.704741	-4.75151	2.54109e-05	0.000598863
TNFRSF11B	7.7295	-1.63262	-4.7453	2.59163e-05	0.000609552
RP5-1065J22.8	5.39775	-0.595565	-4.74028	2.63323e-05	0.0006181
SGPP1	6.10529	0.773754	4.73672	2.66306e-05	0.000623089
PARP9	6.85974	0.580352	4.73648	2.66508e-05	0.000623089
VAPB	8.22747	-0.748105	-4.73543	2.67404e-05	0.000624562
ZNF883	3.16528	0.938463	4.73405	2.68572e-05	0.000626047
CACNA1D	4.51933	-0.61522	-4.73199	2.70328e-05	0.000628895
RAP1GAP2	5.90581	0.610351	4.72596	2.75543e-05	0.000639128
LYN	7.20113	0.699047	4.72549	2.75959e-05	0.000639463
KRT80	4.88505	0.971025	4.72224	2.78815e-05	0.000643772
TNFRSF21	6.01868	0.986067	4.72212	2.78913e-05	0.000643772
PIWIL1	4.43329	1.28761	4.71701	2.83465e-05	0.000652359
MAGED4 /// MAGED4B /// SNORA11D /// SNORA11E	5.59998	-0.808491	-4.71492	2.85348e-05	0.000655409
ECM1	5.73546	1.97125	4.71199	2.88006e-05	0.00065958
SLC25A29	7.06029	-0.78735	-4.71043	2.89433e-05	0.00066156
PPARG	5.47227	-1.01305	-4.7085	2.91209e-05	0.000664975
CTSF	7.85402	-0.837769	-4.70389	2.95493e-05	0.000672147
MACC1	4.39474	1.293	4.69978	2.99359e-05	0.000679626
POU2F3	3.04723	0.584397	4.69387	3.05009e-05	0.000688284
CLEC5A	3.62758	0.915445	4.69379	3.0508e-05	0.000688284
LOC728024	4.79807	-0.662211	-4.69365	3.05221e-05	0.000688284
PDGFA	5.04984	0.603865	4.69071	3.08071e-05	0.000693381
MAPKAPK3	7.45673	0.627697	4.68854	3.10195e-05	0.000697494
KCTD16	3.24274	-0.625668	-4.68283	3.15845e-05	0.000708168
TMEM100	7.16682	1.68069	4.68128	3.1739e-05	0.000709356
PMAIP1	5.1259	1.65584	4.68078	3.17893e-05	0.000709356
CEACAM6	4.64532	1.52461	4.6802	3.18479e-05	0.000709356
SH3BGR	7.33119	-1.11977	-4.68008	3.18603e-05	0.000709356
ALOX5AP	5.59881	0.93613	4.67991	3.18777e-05	0.000709356
POLD2	6.6679	-0.630477	-4.67901	3.19677e-05	0.000710662
BBOX1	6.43712	-1.69127	-4.67783	3.20871e-05	0.000712642
PTP4A3	5.80649	0.607068	4.67708	3.2164e-05	0.000712978
SOX4	6.42215	0.581479	4.67649	3.22234e-05	0.000712978
PLEKHG1	5.50372	1.12033	4.6757	3.23047e-05	0.000713722
MAGI2	4.7049	-0.602593	-4.67516	3.23591e-05	0.000713963
CHCHD10	6.98736	-0.991551	-4.67267	3.26154e-05	0.000718789
SCUBE3	6.1077	-0.655087	-4.67237	3.26459e-05	0.000718789
PASK	5.94645	1.46647	4.66892	3.30034e-05	0.000723357
SLC16A5	5.69885	-0.715479	-4.66371	3.35512e-05	0.000730864
TLR2	6.45336	1.0716	4.66163	3.37721e-05	0.000734122
RAB38	7.01771	0.836304	4.6587	3.40867e-05	0.000738913
RP4-813F11.4	5.73621	-0.86965	-4.65408	3.45869e-05	0.000747157
IMPA2	7.65311	-1.08216	-4.65402	3.45941e-05	0.000747157
SYBU	6.53462	-0.766014	-4.65002	3.50336e-05	0.000755955
ACVR1	8.90161	0.593754	4.64722	3.53443e-05	0.000761262
ADAMTS5	5.78493	-0.988551	-4.64081	3.60662e-05	0.000773271
BCO2	5.46796	-1.11558	-4.63844	3.63376e-05	0.00077767
GFRA2	5.52327	-0.753221	-4.63435	3.68091e-05	0.000787045
SCN3B	4.37616	-0.719648	-4.63284	3.69853e-05	0.000790094
ITM2A	9.01545	-0.83699	-4.62305	3.8144e-05	0.000808241
FGL2	8.44801	-1.20872	-4.62183	3.82918e-05	0.000809913
EPHX4	4.17336	1.22709	4.61417	3.92268e-05	0.00082719
TSC22D1	6.11058	0.604154	4.6137	3.92845e-05	0.00082719
PTN	6.09456	-0.988543	-4.61172	3.95303e-05	0.00083162
SELENBP1	9.43052	-1.06073	-4.6102	3.97201e-05	0.000834241
FMO5	3.74861	0.616313	4.60613	4.02329e-05	0.000842324
CRABP2	6.53352	0.873174	4.60504	4.03714e-05	0.000844032
MXRA8	7.46573	1.08759	4.60466	4.04196e-05	0.000844288
SPHK1	5.87841	0.658477	4.60434	4.04609e-05	0.000844401
MLLT3	6.42249	-0.701791	-4.60254	4.06901e-05	0.000846448
CPNE4	3.17172	0.90931	4.60247	4.06993e-05	0.000846448
NAPSA	5.27911	1.07009	4.60067	4.0931e-05	0.000848549
FAXDC2	6.538	-0.664361	-4.59929	4.11087e-05	0.000851123
PGF	8.15104	-0.639197	-4.59271	4.19687e-05	0.000864113
C1QTNF2	4.2565	-0.625809	-4.59225	4.203e-05	0.000864113
LOC100289094	3.37707	-0.621692	-4.59225	4.203e-05	0.000864113
LOC100129129	5.84079	-0.726238	-4.59053	4.22577e-05	0.000868036
ZBTB16	6.76586	-1.39962	-4.5901	4.23156e-05	0.000868467
HSDL1	7.0327	-0.681121	-4.58878	4.2491e-05	0.000870547
TMEM243	9.93004	0.623626	4.58762	4.26476e-05	0.000872728
FHL2	7.47712	-1.24803	-4.58666	4.27761e-05	0.000873346
ESM1	5.17715	1.5091	4.58622	4.28353e-05	0.000873564
PTPRG	5.75511	0.86941	4.58603	4.28611e-05	0.000873564
DIO2	8.94584	-0.939364	-4.58456	4.30593e-05	0.000876673
SOX9	6.57807	-0.706831	-4.58435	4.30882e-05	0.000876673
GABBR2	5.86447	1.28782	4.5829	4.32847e-05	0.000879911
CDC42EP3	6.031	0.949089	4.57785	4.39774e-05	0.00089168
DACT1	6.2918	-1.23017	-4.57582	4.42594e-05	0.000895575
HAPLN1	3.38369	0.843614	4.57565	4.42837e-05	0.000895575
GCSH /// LOC101060817	9.27359	-0.779461	-4.57105	4.49287e-05	0.000907837
C1orf226	3.90156	0.650008	4.57007	4.50669e-05	0.000909848
ICAM1	5.50412	0.885613	4.56969	4.51216e-05	0.000910004
CAPSL	6.50267	-1.66054	-4.56947	4.5152e-05	0.000910004
SLC27A6	6.5732	2.78412	4.56868	4.52639e-05	0.000911478
DIO1	9.0304	-2.63104	-4.56576	4.56815e-05	0.000919101
AP001462.6	4.57189	-0.807291	-4.56464	4.58423e-05	0.000921547
GRHL3	3.32665	0.744566	4.56125	4.63339e-05	0.000929048
CST6	7.37419	2.22383	4.56063	4.64239e-05	0.00093006
CDADC1	6.57236	-0.651792	-4.55898	4.66647e-05	0.000933293
KRT15	4.05285	0.856961	4.5577	4.68538e-05	0.000935485
TPRG1	4.17489	0.922654	4.55387	4.7421e-05	0.000941895
IRS1	7.77894	-0.981109	-4.55364	4.74552e-05	0.000941895
STAM	8.17182	0.779368	4.55223	4.76649e-05	0.000945259
CTSC	7.3778	1.17719	4.54313	4.9047e-05	0.000967773
RSPO3	5.52993	-1.32892	-4.53247	5.07146e-05	0.000996497
PLEKHH1	7.84166	-1.15238	-4.52744	5.1521e-05	0.00100897
RP11-999E24.3	5.50822	-1.07741	-4.52691	5.16076e-05	0.00100928
TM7SF3	7.08857	0.738658	4.52682	5.16224e-05	0.00100928
MIOX	5.48726	-0.937744	-4.52581	5.17862e-05	0.00101053
TSPAN2	3.31267	-0.656377	-4.52239	5.23437e-05	0.00101914
ADORA3	3.96537	0.633515	4.51783	5.3097e-05	0.0010304
CRYAB	8.91277	-1.29255	-4.51369	5.37919e-05	0.00104045
FLJ23867 /// QSOX1	5.70762	0.721559	4.51332	5.38536e-05	0.00104079
CYP1B1	6.6275	1.74167	4.51108	5.4233e-05	0.00104554
UHRF1	4.07029	1.04506	4.51049	5.43332e-05	0.00104662
FGFBP3	4.77891	-0.786806	-4.50666	5.49898e-05	0.00105598
FAM171A1	7.57948	-0.590303	-4.50505	5.52669e-05	0.00105877
ELOVL6	3.55898	0.585458	4.50498	5.52794e-05	0.00105877
KBTBD11	5.05054	-0.681172	-4.50329	5.55719e-05	0.00106092
CKS2	7.5284	1.47938	4.50155	5.58754e-05	0.00106412
LOC101929232 /// PDCD6IPP2	4.92106	-0.884243	-4.50094	5.59826e-05	0.00106444
IGFL2	4.68568	1.06589	4.49957	5.62247e-05	0.00106818
LTF	6.72907	-1.884	-4.49855	5.64028e-05	0.00106897
NUP62CL	4.40807	-0.666591	-4.49622	5.68175e-05	0.0010751
HSD11B2	3.82819	-0.890636	-4.49036	5.78688e-05	0.00109235
FLRT2 /// LOC100506718 /// LOC102724348	4.58677	-1.1486	-4.48816	5.82682e-05	0.00109709
BLNK	8.33907	1.06125	4.48788	5.83186e-05	0.00109709
FAM189A2	8.96708	-1.02835	-4.4877	5.83527e-05	0.00109709
CRELD2	10.2514	-0.815932	-4.48446	5.8946e-05	0.00110687
ELAC1	5.7718	-0.580998	-4.48109	5.95712e-05	0.00111643
VSTM4	5.58226	0.583651	4.48009	5.97576e-05	0.00111833
BBS4	7.56296	-0.601152	-4.48004	5.97681e-05	0.00111833
ALOX5	4.64719	1.10703	4.47303	6.10917e-05	0.00113767
APOC1	7.981	1.60159	4.46592	6.24653e-05	0.00115775
PLD3	7.45223	0.931251	4.46522	6.2601e-05	0.00115844
EFHD2	7.54275	0.911116	4.46359	6.29219e-05	0.00116255
ADTRP	3.75551	0.968096	4.4619	6.32538e-05	0.00116685
GJA4	5.97192	0.60817	4.46087	6.34583e-05	0.00116879
FMO2	6.34007	-1.36627	-4.45969	6.36924e-05	0.00117126
YPEL4	4.14667	1.00452	4.45882	6.38663e-05	0.00117354
CDKN2C	7.03694	0.590893	4.45255	6.513e-05	0.0011949
TRIM36	4.17628	1.05754	4.45062	6.55236e-05	0.00120118
AB074162 /// MIR181A2HG	7.61717	0.764199	4.44945	6.57623e-05	0.00120462
RBM24	4.30517	-1.43236	-4.44656	6.6359e-05	0.0012146
NOD1	6.22216	1.073	4.44195	6.73212e-05	0.00122957
DOCK11	7.7847	0.685568	4.44189	6.73336e-05	0.00122957
TMEM163	4.86574	1.94373	4.43924	6.78928e-05	0.00123499
TMOD1	6.58263	-0.977779	-4.43685	6.84014e-05	0.00124232
TAPT1-AS1	4.50723	-0.580552	-4.43528	6.87357e-05	0.00124743
TMEM170B	5.50029	-0.910256	-4.4311	6.96376e-05	0.0012599
CD302 /// LY75 /// LY75-CD302	8.53753	-0.600368	-4.42888	7.01227e-05	0.00126576
SNX30	6.38605	0.608321	4.42834	7.02398e-05	0.00126576
GNMT	3.83302	-0.64766	-4.4267	7.06014e-05	0.00126759
OLR1	3.00716	1.03303	4.42438	7.11122e-05	0.00127482
SLC25A15	6.08562	-1.43304	-4.423	7.14201e-05	0.00127936
EHF	3.68643	0.781669	4.42221	7.15955e-05	0.00128055
C12orf56	3.08225	0.678897	4.41996	7.21004e-05	0.00128665
C6	3.70323	-0.611817	-4.41213	7.38795e-05	0.00131441
ICAM4	3.73253	1.04372	4.41036	7.42886e-05	0.00132069
FAM226A /// FAM226B	3.876	-0.616253	-4.40493	7.55554e-05	0.00133815
BUB1B	5.222	1.15873	4.39579	7.77362e-05	0.00137264
PLAGL1	4.93623	-0.79955	-4.39314	7.83792e-05	0.00138088
C1orf116	6.02366	0.952598	4.38978	7.92029e-05	0.00139227
PLEKHG4B	4.08613	-0.592275	-4.38778	7.96976e-05	0.00139783
COLEC12	7.35144	-1.36211	-4.38589	8.01681e-05	0.00140399
LOC158402	5.56743	1.06152	4.38516	8.0349e-05	0.00140402
BMP2	7.38895	-1.40933	-4.38475	8.04515e-05	0.00140428
SLFN12	5.976	0.670061	4.38463	8.04833e-05	0.00140428
CTA-29F11.1	6.55046	-0.978481	-4.3824	8.10422e-05	0.00141193
SLC26A4	9.40267	-2.04502	-4.37887	8.19368e-05	0.00142436
CPQ	9.96403	-0.817438	-4.3774	8.23122e-05	0.00142877
FAM189A1	3.44432	-0.581917	-4.37619	8.26229e-05	0.00143012
MGP	6.72206	-0.789629	-4.37544	8.28155e-05	0.00143012
FAM110C	7.50659	0.815596	4.37489	8.2957e-05	0.00143041
TMPRSS4	5.27486	1.59869	4.36711	8.49858e-05	0.00146223
PKIA	8.58533	-0.879077	-4.36652	8.51421e-05	0.00146385
EDIL3	4.70548	0.590432	4.36266	8.61686e-05	0.00147729
ALDH1A1	10.0097	-1.25399	-4.36247	8.62207e-05	0.00147729
KRT19	5.39134	1.0555	4.36236	8.62488e-05	0.00147729
CTSH	9.84524	1.38106	4.36217	8.63011e-05	0.00147729
USP18	6.75467	1.27816	4.36	8.68834e-05	0.00148187
MEOX2	3.7498	-0.742132	-4.35092	8.93679e-05	0.00151436
SLITRK4	3.33645	0.968068	4.34515	9.09828e-05	0.00153509
MINA	7.137	-0.725716	-4.34382	9.13582e-05	0.00153922
CHST11	5.1479	0.716228	4.34168	9.19656e-05	0.00154723
C8orf48	5.12986	-0.888174	-4.34122	9.20968e-05	0.00154799
SFXN2	5.7741	-0.606759	-4.33973	9.25252e-05	0.0015511
FOLH1 /// FOLH1B	4.39565	0.785486	4.33344	9.43461e-05	0.00157825
DNALI1	6.21779	-0.772847	-4.33152	9.4909e-05	0.00158611
AK021804	8.55119	1.06789	4.33005	9.53433e-05	0.00159041
LRRC2	6.38131	-0.934081	-4.32793	9.59727e-05	0.00159977
INHBB	9.27911	1.21995	4.32668	9.63437e-05	0.00160482
CUX2	3.5246	-1.03179	-4.32544	9.67153e-05	0.00160873
APOE	7.79098	1.64294	4.3237	9.72364e-05	0.00161511
MKX	2.86404	0.605933	4.32293	9.7471e-05	0.00161787
GCAT	7.02112	-0.755621	-4.32064	9.81648e-05	0.0016248
SAMD5	4.14402	-0.845043	-4.31683	9.93273e-05	0.00163577
ZSWIM5	6.64684	0.708507	4.31642	9.94537e-05	0.00163577
THBD	6.80818	-0.906194	-4.31316	0.000100465	0.001647
HRH1	5.2816	0.986941	4.3128	0.000100577	0.00164733
SLC43A3	6.90441	-1.05334	-4.30877	0.000101839	0.00166337
CNTNAP3 /// CNTNAP3B /// CNTNAP3P2	3.33877	-0.727852	-4.30577	0.000102787	0.0016733
DUSP5	7.68789	1.61526	4.30572	0.000102803	0.0016733
LRP2BP	4.97574	-0.711165	-4.30243	0.000103856	0.00168811
CSRP2	8.94599	-0.713209	-4.30073	0.000104403	0.00169229
NT5C3B	9.14606	-0.902797	-4.29668	0.000105717	0.00170845
SHISA6	3.39906	1.04562	4.29114	0.000107546	0.00173133
BASP1	6.17084	0.600288	4.28994	0.000107945	0.00173539
NMB	7.68674	1.30285	4.28941	0.00010812	0.00173701
B3GNT3	5.2665	0.910531	4.28352	0.000110108	0.00176653
ST6GALNAC2	7.0266	-0.895194	-4.28299	0.000110286	0.00176819
C8orf44-SGK3 /// SGK3	6.88965	0.668153	4.27835	0.000111879	0.00178884
MBOAT2	7.00838	0.670091	4.27713	0.000112303	0.00179441
SPRED1	6.50888	0.589817	4.27225	0.000114007	0.00181916
ITGA3	5.97795	0.736725	4.27107	0.000114421	0.00182453
CCL13	4.25122	0.828143	4.27074	0.000114539	0.00182517
ATP6V0E2	8.12528	-0.850493	-4.26808	0.000115483	0.00183648
GPM6B	5.96137	-0.730012	-4.26549	0.000116411	0.00184874
LINC00086	5.84193	1.95909	4.25935	0.000118637	0.0018764
KLK10	3.9104	1.03767	4.25189	0.000121396	0.00191497
DFNB59	4.76983	-0.618488	-4.2511	0.000121694	0.0019184
SPATA17	3.92532	-0.695928	-4.24506	0.000123978	0.00194787
ARL13B	7.16677	0.655256	4.23739	0.000126942	0.00198449
CD109	5.07295	0.822502	4.2365	0.000127293	0.00198799
GAS1	5.16088	-0.810672	-4.23422	0.000128188	0.00199666
ERO1LB	6.25934	-0.868489	-4.23401	0.000128272	0.00199666
NT5E	6.73831	0.781703	4.23264	0.000128815	0.00200379
PRR15L	7.3557	-1.04673	-4.2313	0.000129345	0.00200804
FAM105A	4.95282	0.64991	4.22391	0.000132319	0.00204076
LOC102725271 /// NTM	3.90754	1.04498	4.22213	0.000133049	0.00204663
TMEM154	4.85626	0.980114	4.22057	0.000133689	0.0020538
A2M-AS1	3.91405	-0.725711	-4.21589	0.000135627	0.0020795
SDC2	10.5397	-0.651424	-4.21546	0.000135806	0.00208089
PDZRN4	4.55944	2.48651	4.21423	0.000136318	0.00208466
RAB15	5.9652	0.675497	4.21392	0.000136451	0.00208533
CRY2	7.12865	-0.643193	-4.20134	0.000141828	0.0021563
BLACAT1	5.94522	0.85724	4.19764	0.00014345	0.00217674
TIPARP	9.08972	1.05314	4.19377	0.000145164	0.00219849
RHOJ	5.23394	-0.597942	-4.19297	0.000145518	0.00220243
KCNN4	4.88263	1.35226	4.18867	0.000147452	0.00222598
ATP13A4	6.35475	0.692935	4.18816	0.000147683	0.00222804
SERGEF	5.83432	0.662805	4.18646	0.000148455	0.00223681
SRL	6.59994	0.885798	4.18353	0.000149798	0.00225415
PCDH7	3.93606	0.599788	4.1763	0.000153157	0.00229335
GLDC	6.6639	-1.94697	-4.17594	0.000153323	0.00229399
JUP /// KRT17	4.66952	0.969363	4.17536	0.000153596	0.00229611
TBCE	7.75954	-0.596192	-4.17523	0.00015366	0.00229611
HAUS7	5.78675	-0.646118	-4.17389	0.000154293	0.00230265
MYZAP	4.81607	-0.721651	-4.16937	0.000156446	0.00232684
STXBP6	6.23414	0.845962	4.16924	0.000156507	0.00232684
KLK7	4.89397	1.49964	4.16608	0.000158027	0.00234646
TSHZ3	6.17492	-0.787173	-4.15898	0.000161502	0.00238302
HK2	8.78307	0.888653	4.1577	0.000162134	0.00239085
SLC27A2	6.59964	0.935337	4.15533	0.000163316	0.00240249
PCP4	10.3413	-0.905145	-4.15353	0.000164219	0.00241101
PLP2	7.53497	0.938694	4.14492	0.000168605	0.0024631
SLC16A2	5.06721	-1.02473	-4.14351	0.000169332	0.00247065
KL	3.93391	0.808625	4.14316	0.000169515	0.00247179
IPW /// LOC101930404 /// PWARSN /// SNORD107 /// SNORD115-13 /// SNORD115-26 /// SNORD115-7 /// SNORD116-22 /// SNORD116-28 /// SNORD116-4	10.527	-0.580194	-4.12699	0.0001781	0.00258097
GFRA1	4.11828	-0.603604	-4.12268	0.000180459	0.00261054
FAM19A2	5.01494	1.66973	4.11522	0.000184616	0.0026509
C15orf52	6.99632	-0.979483	-4.11178	0.000186568	0.00267566
BCAT1	4.89732	1.04253	4.10686	0.000189387	0.0027059
RBP7	7.13334	-0.757858	-4.10659	0.000189542	0.0027059
SNCA	5.70928	-0.593104	-4.10488	0.000190533	0.00271597
PTCSC1	10.2867	-1.27065	-4.09946	0.000193706	0.00275664
AK025288	7.13849	-0.829544	-4.09402	0.000196944	0.00278876
TMEM98	8.42073	0.913678	4.09245	0.000197887	0.00279706
VLDLR	7.44304	-1.36774	-4.08802	0.00020058	0.00283172
GJB6	5.2033	-1.47282	-4.08696	0.000201227	0.00283914
KB-431C1.4	5.89695	-0.711114	-4.08484	0.000202532	0.00285413
IL33	5.60958	-1.13117	-4.07879	0.000206291	0.00289497
BLOC1S1-RDH5 /// RDH5	5.19043	0.727727	4.07495	0.000208721	0.00292384
ID3	9.50273	-0.949567	-4.07326	0.000209797	0.00293541
ADM	8.92406	1.09244	4.06926	0.000212364	0.00296603
C12orf5	7.00595	0.806151	4.06252	0.000216759	0.00301667
UCP2	7.90562	0.811438	4.06143	0.000217478	0.00302131
SNRNP25	8.29033	-0.602542	-4.05841	0.000219484	0.00304558
SNHG19	8.03452	-0.989499	-4.05741	0.000220145	0.00305116
LINC00152 /// LOC101930489 /// MIR4435-1HG	8.23394	0.669569	4.05274	0.000223293	0.00308569
FLRT1	4.69212	-0.792049	-4.05192	0.000223851	0.00309089
MBIP	8.29242	0.592451	4.0518	0.000223932	0.00309089
DDX60	7.46504	0.673804	4.05135	0.000224241	0.00309293
CBLN1	4.24691	1.30379	4.0512	0.000224343	0.00309293
TMEM44-AS1	4.79631	-0.638122	-4.04698	0.000227232	0.003122
COMP	5.39308	1.92662	4.0446	0.000228878	0.00313706
RNF128	9.87511	0.65272	4.04242	0.000230397	0.00315238
LOC439911	5.75386	-0.676729	-4.04178	0.000230849	0.00315277
CYCS	7.04797	-0.644379	-4.04174	0.000230872	0.00315277
ABCA17P	5.35339	-0.603337	-4.04123	0.00023123	0.00315277
JAM2	6.66718	-0.784162	-4.04002	0.00023208	0.00316253
SLPI	7.19905	1.7496	4.03514	0.000235539	0.00320225
TMCC3	7.85571	0.887555	4.03476	0.000235811	0.00320408
BMP8A	4.88167	-0.753176	-4.02943	0.000239658	0.00325073
MARCO	6.01874	1.27052	4.02671	0.000241637	0.00327017
MT1F	11.0711	-1.34484	-4.02573	0.000242354	0.00327596
SCN4B	5.96032	-1.3641	-4.02405	0.000243596	0.00328897
APLP2	10.023	0.636403	4.0198	0.000246749	0.00332243
UPP1	6.97977	1.07209	4.0192	0.000247197	0.00332363
NPY1R	5.70084	-0.897424	-4.01902	0.000247332	0.00332363
ANKRD37	4.85433	-0.606626	-4.01688	0.000248941	0.00333527
PAIP2B	5.54004	-0.733608	-4.01568	0.000249844	0.00334262
PHEX	5.88672	1.82663	4.01135	0.000253143	0.00337525
ESRRG	6.49214	-1.05457	-4.01024	0.000253993	0.00337927
ADCY10P1	4.44639	-0.614067	-4.00946	0.000254596	0.00338119
CDKN1A	8.07791	1.19818	4.00883	0.00025508	0.00338371
ALDH1A2 /// LOC101928635	4.46769	-0.76946	-4.00244	0.00026006	0.00342859
PCSK1N	5.28044	0.769585	4.00187	0.000260506	0.00342888
SPRY1	7.33552	0.653058	3.99962	0.000262282	0.00344272
PHYHD1	6.67204	-0.949187	-3.99882	0.000262924	0.00344703
TACSTD2	5.25551	0.760279	3.99794	0.000263623	0.00345427
LINC00472	4.9993	-0.783877	-3.99678	0.00026455	0.00346448
AKR1C3	7.17507	-0.973257	-3.99629	0.000264936	0.00346761
PLAUR	5.41102	1.02111	3.99089	0.000269298	0.00351688
TMSB4X	12.0134	0.588575	3.98887	0.000270947	0.00352913
BEX5	9.83704	-0.695516	-3.98671	0.000272716	0.00354968
FYN	7.59708	0.588607	3.98519	0.000273969	0.00356206
GIMAP1	6.06058	-0.672982	-3.98301	0.000275784	0.00358072
BRINP3	2.72286	-0.604426	-3.97902	0.000279127	0.00361911
RP13-270P17.3	5.32556	-0.774418	-3.97563	0.000281996	0.00364827
TMEM220	6.67353	-0.810619	-3.97423	0.000283188	0.00366167
KCNJ13	3.58346	-0.618803	-3.9703	0.000286562	0.00368504
MYL12A	5.87042	-0.648273	-3.96864	0.000287998	0.00370148
SELM	8.17681	-0.788745	-3.96305	0.000292893	0.00374961
DCXR	7.34368	-0.758983	-3.96253	0.000293355	0.00374961
AGPAT9	7.63163	-0.838875	-3.96237	0.000293496	0.00374961
QTRT1	6.49417	-0.727133	-3.96191	0.000293908	0.00375283
UGT2B28	3.91795	-0.633613	-3.95682	0.000298448	0.0038017
SLC47A1	6.46355	0.882244	3.95671	0.000298544	0.0038017
RP11-305O6.3	3.58536	-0.714124	-3.95258	0.00030228	0.00383889
KIAA1462	6.06188	0.679726	3.94423	0.000309978	0.00391728
ECM2	6.31639	-0.58043	-3.94388	0.000310302	0.00391728
ITIH5	6.20248	-0.828928	-3.94118	0.000312832	0.00393887
ILF3-AS1	6.75041	-0.990853	-3.93977	0.000314163	0.00394821
CTSS	7.25844	1.1218	3.93968	0.000314245	0.00394821
CHODL	4.41027	-0.973574	-3.93095	0.000322603	0.00402954
CCDC148	4.7408	0.692846	3.92921	0.000324289	0.00404415
DACH2	2.6533	0.651966	3.92766	0.000325808	0.00405879
SLC26A4-AS1	7.49616	-2.19061	-3.92238	0.000331014	0.00411059
TAPBPL	7.08557	-0.731831	-3.9152	0.000338224	0.00418026
OSBPL6	4.51576	-0.67256	-3.91085	0.000342671	0.00422412
KIAA0101	5.69002	0.700825	3.90901	0.000344569	0.00424084
CTA-292E10.6	3.86413	-0.587313	-3.90687	0.000346787	0.00426369
EMCN	7.55704	-0.863844	-3.90373	0.000350069	0.00429058
TRDV3	3.59707	1.1204	3.90174	0.000352161	0.00431173
CDC42EP5	4.87941	0.8998	3.89932	0.000354728	0.00433413
LCN2	4.54343	1.29595	3.89666	0.00035756	0.0043642
CENPU	4.29967	0.751316	3.89241	0.000362138	0.00441092
TMEM255A	3.10648	1.26084	3.89161	0.00036301	0.00441468
IGSF6	3.74555	0.714746	3.8877	0.000367283	0.00445689
SLC22A18	6.55505	0.611755	3.88568	0.000369516	0.00447731
PBX3	8.48882	1.01822	3.87977	0.0003761	0.00453169
TNFSF10	6.94236	-0.874444	-3.87826	0.000377807	0.00454928
CA12	4.98784	0.993646	3.87689	0.000379359	0.00455928
FGF13	6.60465	-1.26261	-3.87644	0.00037987	0.0045631
SYT1	2.89762	0.605519	3.87391	0.000382752	0.00459068
TNFAIP6	4.10963	1.27079	3.87278	0.000384048	0.00459919
AHR	7.96117	0.776393	3.86639	0.000391449	0.00466999
FLJ38379	3.45063	-0.739578	-3.86384	0.000394445	0.00469739
DDR2	6.10247	-0.616818	-3.85386	0.000406377	0.00480059
POLI	7.06258	-0.768741	-3.85289	0.000407548	0.00480719
AMOTL2	7.72189	-0.681231	-3.84529	0.000416894	0.00489045
RP11-28F1.2	5.81468	-0.856033	-3.83865	0.000425232	0.0049635
FXYD5	6.71847	0.963733	3.83799	0.000426063	0.00496766
PHYH	9.61842	-0.688816	-3.83787	0.000426222	0.00496766
LOC202025	6.29787	-0.663491	-3.83203	0.0004337	0.00503486
CLEC3B /// EXOSC7	6.46309	-0.863466	-3.82998	0.000436355	0.00505819
P2RX5 /// P2RX5-TAX1BP3 /// TAX1BP3	6.32548	0.648227	3.8292	0.000437373	0.005065
EML1	6.43377	-0.831221	-3.82578	0.000441844	0.00510481
CREB5 /// LOC401317	4.11365	0.580832	3.82574	0.000441896	0.00510481
LURAP1L	4.52399	0.788516	3.82437	0.000443708	0.00512322
LOC101927204	6.33671	0.889373	3.82403	0.000444152	0.00512333
TSPAN7	7.83866	-0.883146	-3.82007	0.000449411	0.00516877
ZBTB21	7.41016	-0.615992	-3.81674	0.000453893	0.0052076
SLC16A9	8.44384	0.894772	3.81541	0.000455678	0.00522553
HSPA5	10.2623	-0.596195	-3.81503	0.000456205	0.00522902
DNAL4	6.51301	-0.628649	-3.81436	0.000457106	0.0052368
AF131215.8	6.42693	0.964133	3.81401	0.000457587	0.00523974
LRP2	8.30334	-1.07413	-3.81134	0.000461238	0.00527303
MAP3K5	7.93979	0.618119	3.81106	0.000461614	0.00527303
TTLL1	6.17116	-0.743057	-3.80466	0.00047048	0.00534058
SALL2	7.84885	-0.661784	-3.80323	0.000472483	0.00535814
DOK7 /// LOC102724043	4.77385	1.09235	3.80215	0.000474002	0.00536762
TENM2	4.16147	-0.75561	-3.80186	0.000474402	0.00536955
IQGAP2	5.39013	-0.593322	-3.80095	0.000475687	0.00537982
SRPX	7.86261	-1.36447	-3.80089	0.000475766	0.00537982
LINC00476	5.51917	-0.598716	-3.79893	0.000478551	0.00540611
EML6	5.47505	-0.744086	-3.79446	0.000484939	0.00546515
FAM163A	3.39713	-0.599925	-3.79293	0.000487147	0.00548382
HSD17B14	5.88183	-0.734624	-3.79255	0.000487692	0.00548382
RASD1	8.79997	0.985265	3.78896	0.000492919	0.00553387
SPOCK1	5.94252	1.29183	3.78673	0.000496191	0.00556264
SERPINA5	5.06747	-0.612789	-3.78593	0.000497359	0.00556777
SLC30A2	5.69673	0.619222	3.78529	0.000498303	0.00557569
CNTN3	4.92822	-1.28586	-3.78303	0.00050166	0.00560525
TCFL5	6.78744	-0.662194	-3.78218	0.000502916	0.00561567
FCER1G	4.73785	0.832345	3.78197	0.000503234	0.00561567
SGMS1	7.86415	0.795299	3.77206	0.000518227	0.00574848
CD1A	4.47278	1.32585	3.76575	0.000527992	0.00584059
TC2N	4.72764	-0.588748	-3.76294	0.000532403	0.00588169
SFTPB	6.27886	1.53307	3.76173	0.000534306	0.00589717
DSC2	5.0624	0.693867	3.76153	0.000534633	0.00589802
GSTM2	6.50167	-0.584571	-3.75759	0.000540893	0.0059559
DAPL1	6.70311	1.27373	3.75423	0.000546286	0.00600123
PNP	7.6415	1.27408	3.75145	0.000550791	0.00604226
SOSTDC1	4.39628	-1.26811	-3.74195	0.000566468	0.00616821
COL9A3	6.7826	-1.92536	-3.74164	0.000566979	0.00616859
DCSTAMP	5.02361	2.93074	3.73855	0.000572181	0.00621515
WNT5A	7.47407	0.630464	3.73844	0.000572364	0.00621515
SH3GL2	3.22025	-0.956994	-3.73764	0.000573719	0.00622699
PRMT8	3.82599	0.673988	3.73717	0.000574513	0.00623273
ZC2HC1C	5.92517	-0.602759	-3.73573	0.000576954	0.00625344
CNN1	5.57058	-0.689386	-3.73409	0.000579758	0.00627554
LOC400794	3.45387	0.618809	3.73158	0.000584062	0.00631593
HSD17B10	9.3905	-0.67669	-3.72543	0.000594752	0.00638611
HSPB8	6.45897	-0.83771	-3.72453	0.000596324	0.00639268
SMOC2	5.87102	-1.1831	-3.72259	0.000599747	0.0064206
LOC101927560 /// LOC101927587	3.79081	-0.583978	-3.72225	0.000600349	0.00642411
CXCL12	8.47873	-1.11391	-3.71871	0.000606627	0.0064795
GPRASP1	8.35608	-0.60083	-3.71362	0.000615784	0.00655647
C1R	7.9845	-1.26297	-3.71301	0.000616906	0.00656247
HPCAL4	4.11423	0.641614	3.71084	0.000620849	0.00659845
LOC102723918	3.64213	0.927947	3.70817	0.000625751	0.00663257
SNX22	6.43784	0.838201	3.70608	0.000629606	0.00664976
PCDHB7	4.44269	-0.683454	-3.70248	0.00063631	0.0067022
STRADB	7.77987	0.595201	3.70225	0.000636735	0.00670367
SHPRH	6.91796	-0.591867	-3.69828	0.0006442	0.0067641
LOC101927365	5.56011	-0.675528	-3.69184	0.000656507	0.0068745
CARNS1	5.26571	0.820023	3.68891	0.000662176	0.00691887
USP54	8.6742	-0.7685	-3.68812	0.000663717	0.0069319
SSBP2	6.21202	0.629222	3.68636	0.000667147	0.00695536
KGFLP2	5.94052	-0.768229	-3.68537	0.000669098	0.00696643
IL17D	4.89645	-0.93804	-3.68345	0.000672874	0.00699646
BHLHE40	6.90254	0.870506	3.68129	0.000677151	0.00702851
ST8SIA4	4.13656	0.656793	3.68076	0.000678197	0.00703625
RAB23	7.16995	-0.743452	-3.68017	0.000679384	0.00704546
CCL20	4.43231	1.3378	3.6763	0.000687134	0.00710391
OSCP1	7.05672	-0.64052	-3.67546	0.000688828	0.00710893
MIR7110 /// PDIA5	8.36686	-0.767914	-3.67197	0.000695897	0.00717243
BNIPL /// C1orf56	4.505	1.10376	3.66888	0.000702231	0.00722821
NEXN	5.88371	-1.28298	-3.66491	0.000710441	0.00729039
CTD-2554C21.3	5.78963	-0.602507	-3.6632	0.000714001	0.00732372
DNMBP	6.59895	-0.591282	-3.66289	0.000714649	0.00732717
FGF14-AS2	5.20018	-0.762583	-3.66273	0.000714989	0.00732747
CCDC96	5.26336	-0.720901	-3.65917	0.000722471	0.00738163
TCRDV2 /// TRDC /// TRDC /// YME1L1	6.51704	2.35471	3.65831	0.000724299	0.00739709
FAM47E /// FAM47E-STBD1 /// STBD1	5.77543	0.645443	3.65615	0.000728894	0.00743434
TOLLIP-AS1	5.20161	-0.686737	-3.65583	0.000729577	0.00743808
LOC100130872 /// SPON2	6.09777	-0.683865	-3.64837	0.00074566	0.00755294
PRICKLE1	6.92988	0.749643	3.64688	0.000748913	0.00757284
AFAP1L2	8.31812	-0.5903	-3.64439	0.000754375	0.00761422
TCTN3	8.66472	0.653665	3.64428	0.000754623	0.00761422
CENPK	3.55642	1.09202	3.64356	0.000756222	0.00762322
HBG1 /// HBG2	5.59366	-0.696745	-3.64344	0.000756488	0.00762322
SULT1C2	6.63758	-0.669958	-3.64128	0.00076127	0.00766362
HLA-DQB2	6.19508	1.26141	3.64119	0.000761474	0.00766362
RNF157-AS1	4.96246	-0.99919	-3.63638	0.000772241	0.00774547
ENO1-AS1	3.73528	-0.632981	-3.63569	0.000773792	0.00775771
RAMP3	6.95323	-0.682406	-3.63331	0.000779194	0.00780521
EPHA2	6.18012	0.778349	3.63274	0.000780481	0.00781478
RP3-525N10.2	4.23556	1.06909	3.62996	0.000786846	0.00786177
LINC00893	3.33062	-0.666761	-3.62963	0.000787585	0.00786582
SLC22A4	3.99426	0.582554	3.62892	0.000789224	0.00787884
SLC38A11	4.65643	0.852269	3.62868	0.000789785	0.0078811
LRRN3	7.42311	-0.982907	-3.62795	0.00079147	0.00789456
ZNF367	5.04915	0.992999	3.6206	0.000808596	0.00802794
CYR61	9.99491	-1.02595	-3.61869	0.000813124	0.00805928
NARR /// RAB34	9.04449	0.62234	3.61383	0.000824712	0.00815353
CCDC173	3.51544	-0.679628	-3.60581	0.000844174	0.0082971
RNF180	6.21943	-0.629231	-3.60549	0.000844977	0.00830153
TMEM56	5.80625	0.774239	3.60235	0.000852715	0.00836357
PAX8	7.92593	-0.690619	-3.60163	0.000854491	0.00837401
S100A6	7.7439	0.62653	3.59816	0.000863169	0.00844147
ITPR1-AS1	3.88927	-0.991549	-3.59712	0.000865786	0.00846354
FLNC	4.97509	-0.706502	-3.59686	0.000866434	0.00846636
LOC100134317 /// LOC284412	5.86481	-0.889789	-3.59103	0.000881226	0.00857882
TPST2	9.39234	-0.602668	-3.59022	0.000883319	0.00859209
SALL4	5.67657	-0.606825	-3.58627	0.000893501	0.0086601
VPS37B	6.20373	-0.632889	-3.58622	0.000893625	0.0086601
LY6E	6.3371	0.728616	3.58008	0.000909681	0.00877797
MUSTN1 /// TMEM110 /// TMEM110-MUSTN1	4.70615	-0.81099	-3.58	0.000909893	0.00877797
GNG11	6.07146	-0.639077	-3.57824	0.000914561	0.00881938
LOC100506098	6.39528	0.715039	3.57511	0.000922901	0.00888887
CASC1	5.00331	-0.895081	-3.57203	0.000931166	0.00893554
U47924.27	5.79603	0.648359	3.55739	0.000971498	0.00922844
UGT8	4.34587	-0.782212	-3.55404	0.000980948	0.00930318
FBXL7	6.02207	-0.600879	-3.54641	0.00100283	0.00946876
MYOT	2.97153	-1.35867	-3.54401	0.0010098	0.00953067
EYA2	6.61592	-0.917687	-3.54136	0.00101756	0.00958469
CHI3L2	6.25288	0.833242	3.53895	0.00102467	0.0096324
MUC1	5.38966	0.740829	3.53787	0.00102785	0.00965072
MIR22 /// MIR22HG	9.08899	-0.817815	-3.53728	0.00102962	0.00966066
SLCO4C1	2.93009	0.60868	3.53724	0.00102973	0.00966066
ZNF404	4.35017	0.606125	3.53594	0.0010336	0.00969307
AR	5.05218	-0.730977	-3.53366	0.00104041	0.00973756
IER5	8.34126	0.651088	3.53065	0.00104949	0.00979913
MELK	5.15559	1.08603	3.52724	0.00105986	0.00988025
CPA3	4.28859	1.32711	3.52241	0.00107473	0.00999119
MMP7	4.59513	1.74999	3.52118	0.00107853	0.01002
SPOCK2	5.95178	0.791388	3.50843	0.00111886	0.010332
RP11-355B11.2	6.33189	-0.591372	-3.50657	0.00112487	0.0103671
MT1G	7.32123	-0.728817	-3.50576	0.00112749	0.0103872
JUN	9.24231	-0.763225	-3.50264	0.00113763	0.010451
LONRF3	5.43408	-0.69506	-3.50254	0.00113797	0.010451
TRIM59	3.88955	0.646303	3.50177	0.00114049	0.0104701
TRIM22	9.31522	0.966555	3.49752	0.00115451	0.0105823
MCEMP1	5.43212	1.10486	3.48826	0.00118561	0.0108125
PLEKHA8P1	5.45599	0.607802	3.4853	0.00119573	0.0108753
TMEM246	5.19862	-0.682254	-3.48473	0.00119769	0.0108847
TGFBI	8.68612	0.790436	3.48435	0.001199	0.0108924
AK026714 /// PELI1	6.74463	1.31109	3.4838	0.00120089	0.0109054
ETHE1	7.52938	0.800592	3.47491	0.00123188	0.0111266
CHIT1	4.27066	1.05313	3.46058	0.00128345	0.0115172
PPP1R10	7.58064	-0.586502	-3.45975	0.0012865	0.0115314
DOCK3	6.41472	0.646895	3.4579	0.00129331	0.0115836
CLEC4A	5.61828	0.644026	3.45645	0.0012987	0.0116115
BD495725	6.67457	-0.707051	-3.45493	0.00130436	0.0116471
ANKRD29	3.72916	-0.67237	-3.45449	0.00130599	0.0116552
KCNS3	6.27189	0.799315	3.44557	0.00133967	0.0118768
SEPP1	8.49542	-0.619447	-3.44254	0.00135133	0.0119666
DAPK2	7.59456	0.892228	3.43985	0.00136175	0.0120498
IER2	11.3308	-1.00131	-3.43612	0.0013763	0.0121602
STAC	5.3141	0.724082	3.43558	0.00137843	0.0121699
GLIS3	7.23775	-0.735034	-3.42766	0.00140988	0.0123825
TMEM47	8.13206	-0.846708	-3.42408	0.00142434	0.0124908
SFTA3	10.5997	0.614175	3.42225	0.00143176	0.0125466
LOC101928303	5.14916	-0.726308	-3.42133	0.00143552	0.0125748
SLC35F3	3.68893	0.596593	3.4208	0.00143769	0.0125845
DCAF17	5.195	-0.608576	-3.4198	0.00144179	0.012611
STMN2	3.37357	0.865292	3.41323	0.00146898	0.0128202
TDO2	3.26376	0.747648	3.41017	0.0014818	0.0129033
CA11	5.98104	0.694948	3.40895	0.00148695	0.0129291
PRSS16	6.91219	-0.655836	-3.40709	0.00149482	0.0129867
DKK1	3.8529	0.740043	3.39994	0.00152549	0.0131975
CTTNBP2	5.20719	-0.868434	-3.39915	0.00152891	0.0132109
TNN	4.47837	-0.711218	-3.39824	0.00153287	0.0132402
SLC25A25	6.58142	-0.804795	-3.39164	0.00156184	0.0134298
BTBD11	5.46889	-0.834228	-3.39155	0.00156224	0.0134298
CETP	4.38129	-0.725409	-3.38646	0.00158494	0.0136
MBNL2 /// MBNL2	6.53332	-0.666724	-3.37448	0.00163962	0.0139724
COL1A1	6.53244	0.710254	3.37306	0.00164623	0.0140084
NXN	8.61961	0.601471	3.3712	0.00165491	0.0140619
DONSON	5.55683	0.598012	3.36862	0.00166701	0.0141392
FCGR1A /// FCGR1B /// FCGR1C	5.72614	0.77787	3.36829	0.00166855	0.0141472
MNS1	4.60202	-0.612726	-3.36605	0.00167915	0.0142216
ID1	8.98942	-0.917942	-3.35989	0.00170864	0.0144454
CD300LF	4.77265	0.580114	3.35601	0.00172745	0.0145626
POR	7.33505	-0.690163	-3.35335	0.00174047	0.0146408
CTHRC1	8.01723	1.38652	3.35313	0.00174154	0.0146433
GRB14	5.99918	-0.893862	-3.34965	0.00175873	0.0147576
HCG4	5.08163	-0.86465	-3.34763	0.00176875	0.0148237
ANXA8 /// ANXA8L1	4.56522	0.648588	3.34654	0.0017742	0.014845
KNTC1	4.30408	0.685219	3.3462	0.00177593	0.0148497
LGALS1	8.56212	0.708268	3.34378	0.00178809	0.0149081
SDSL	7.66285	-0.689246	-3.33949	0.00180981	0.0150306
USP11	9.24442	-0.596479	-3.3377	0.00181896	0.0150906
SDF2L1	8.31989	-0.720574	-3.33674	0.00182386	0.0151153
S100A2	7.31995	1.26734	3.3348	0.00183386	0.0151875
NUDT11	4.62916	0.862933	3.33448	0.00183553	0.015194
HLF	6.40103	-1.25923	-3.3344	0.00183594	0.015194
PAX9	3.23019	0.729852	3.33401	0.00183793	0.0152051
PHACTR3	2.76832	0.604683	3.33377	0.00183916	0.0152099
HIGD1B	6.62247	0.950607	3.33146	0.00185116	0.0152769
GPX3	12.066	-0.869629	-3.33046	0.00185637	0.0152878
SIGLEC15	5.20353	0.663401	3.33012	0.00185815	0.0152878
AOC3	7.22288	-0.858621	-3.33001	0.00185875	0.0152878
LOC646903	5.08461	-0.744459	-3.32984	0.00185963	0.0152878
CXCL2	4.13448	0.636247	3.32932	0.00186235	0.0152995
DUXAP10 /// LINC01296	3.10589	0.683361	3.32797	0.00186944	0.0153363
STAT1	7.33924	0.863711	3.32516	0.00188426	0.0154202
TCEAL7	5.56932	-1.0559	-3.32426	0.00188902	0.0154508
CRNDE	5.71154	0.720588	3.32421	0.0018893	0.0154508
ATP10B	3.45049	0.613539	3.32316	0.00189487	0.0154857
AIM1	6.94865	0.636599	3.31688	0.00192862	0.0157231
MAMDC2	6.47271	-1.28564	-3.31496	0.00193904	0.0157916
C15orf48	6.895	1.18915	3.31007	0.00196578	0.0159669
PPAP2C	4.82462	0.878088	3.30853	0.00197434	0.0160071
FREM2	6.92308	-1.03335	-3.30748	0.00198014	0.016043
ITGA1	5.6231	-0.655144	-3.30521	0.0019928	0.0161344
DEPDC1B	3.28884	1.24638	3.29738	0.00203699	0.01643
PELI1	6.12534	0.79202	3.29376	0.00205773	0.0165652
PRRG1	7.70564	0.699144	3.2886	0.00208763	0.0167638
GIMAP6	7.26386	-0.61773	-3.28807	0.00209074	0.016783
PTPN20B	2.88857	-0.80004	-3.28775	0.00209263	0.0167924
INMT	6.08519	-0.748345	-3.28496	0.00210898	0.0168981
LOC257396	5.26528	-0.709833	-3.28121	0.00213124	0.0170383
FOLR1	7.5607	-1.22254	-3.26561	0.00222605	0.0176341
FAM46B	5.33001	-0.861369	-3.25826	0.00227213	0.017915
RBPMS-AS1	6.6475	-0.637516	-3.25578	0.00228786	0.0180089
IPO11 /// LRRC70	6.38149	-0.703889	-3.25304	0.00230538	0.0181225
FOXF1	5.16049	-0.801943	-3.2522	0.00231078	0.0181589
MS4A7	5.13294	0.657908	3.24444	0.00236119	0.0184809
FAM81B	3.94164	-0.826524	-3.24413	0.00236324	0.0184908
RP11-757F18.5	4.84323	-0.616557	-3.23872	0.00239897	0.0187206
LOC101928988	3.36732	0.689133	3.23796	0.00240411	0.0187482
RNF183	4.98815	0.92222	3.2375	0.00240717	0.018763
CCNA1	2.87681	0.707374	3.23743	0.0024076	0.018763
GLDN	5.14147	0.877703	3.23675	0.00241217	0.0187924
BLVRB	8.19093	-0.60182	-3.23094	0.00245139	0.0190254
SOX7	4.53534	-0.652942	-3.22973	0.00245962	0.0190736
TENM4	5.81266	-0.708234	-3.22899	0.00246467	0.0190939
AS3MT	5.1514	-0.610732	-3.22678	0.00247981	0.0191891
SYNC	5.42752	0.948424	3.22537	0.00248955	0.0192233
WBSCR17	6.32996	-0.674453	-3.21501	0.00256201	0.0196347
ARNTL	7.0687	1.22112	3.21464	0.00256463	0.0196418
LIF	4.51683	0.611623	3.21299	0.0025764	0.0197127
TMEM71	5.79192	0.853456	3.21035	0.00259529	0.019825
SDK1	3.51363	0.694093	3.2088	0.00260644	0.0198882
SLCO2A1	8.64737	-0.65097	-3.20861	0.00260779	0.0198882
MFAP5	5.32464	-1.43142	-3.20759	0.00261515	0.0199014
LOC100509445 /// LOC728715 /// OVOS /// OVOS2	4.17495	-0.717845	-3.20755	0.00261544	0.0199014
FOXF2	4.61859	-0.805383	-3.2049	0.00263465	0.0200023
SLC35F4	3.64902	-0.951056	-3.20455	0.00263723	0.0200153
SERPINF1	8.16002	-1.00963	-3.20182	0.0026572	0.020121
BC017398 /// CTD-2314B22.3 /// DQ786293 /// DUXAP10 /// LL22NC03-N64E9.1	3.28252	0.726706	3.20171	0.002658	0.020121
SPP1	4.66649	0.930011	3.20002	0.00267043	0.0201892
DOCK10	4.08133	0.594525	3.19635	0.00269763	0.0203179
RP11-119F7.5	5.30571	-0.602446	-3.19539	0.00270479	0.0203639
LOC100506990	7.35931	-0.617516	-3.1929	0.00272343	0.0204518
COL10A1	4.02062	1.13318	3.18681	0.0027696	0.0207117
CASQ2	6.14614	-1.02707	-3.18659	0.00277125	0.0207117
RNF175	4.15084	0.679703	3.18336	0.00279605	0.0208573
LOC102724880	4.85126	0.677041	3.17996	0.00282235	0.0210202
NDNF	4.34962	-0.801705	-3.17925	0.00282788	0.021048
PDK4	6.03047	1.02344	3.17896	0.00283011	0.021058
C1S	6.91483	-0.969055	-3.17348	0.00287319	0.0213164
CES1 /// LOC100653057	5.58711	-0.88606	-3.17234	0.00288215	0.0213573
THEMIS2	5.64753	0.674057	3.16931	0.00290631	0.021489
HPSE	4.24765	0.653444	3.16868	0.00291137	0.0215196
MARC1	9.47098	-0.652602	-3.16821	0.0029151	0.0215318
LINC00086 /// LINC00087	7.94577	0.85017	3.16716	0.00292355	0.0215758
BMP5	3.45984	-0.595694	-3.15748	0.00300229	0.0220049
C16orf89	10.1588	-1.1727	-3.15135	0.00305325	0.0222751
COLCA2	5.64912	-0.842291	-3.13998	0.00314983	0.0228443
FOSB	8.9015	-1.67685	-3.13875	0.00316045	0.0228947
PLA1A	5.36798	-0.836678	-3.12749	0.00325928	0.0234286
CRISPLD1	7.62526	-0.822686	-3.12412	0.00328948	0.0235952
ANKRD20A12P /// LOC101059949 /// LOC101060632 /// LOC101927345	3.72504	0.885556	3.12286	0.00330084	0.023655
CTA-445C9.15	6.15952	-0.778073	-3.1195	0.00333118	0.0238072
DPY19L2P2	4.98936	-0.732375	-3.11709	0.00335318	0.0239135
RBM26-AS1	4.2953	-0.649245	-3.11685	0.00335536	0.0239218
CLDN8	8.49532	-0.994638	-3.11379	0.00338353	0.0240934
EIF4A1 /// SNORA48 /// SNORA67 /// SNORD10	6.36069	-0.671568	-3.1133	0.00338805	0.0241183
CCL18	6.94642	1.59406	3.10193	0.00349461	0.0246826
DHRS9	4.38646	0.891877	3.09417	0.00356918	0.0250888
RBM20	3.30577	-0.685148	-3.08654	0.003644	0.0254619
SEL1L3	5.43082	0.662851	3.07257	0.00378473	0.0262277
DTL	4.33692	0.670887	3.06475	0.00386565	0.0266863
ELF3	5.08907	0.604918	3.06399	0.00387362	0.0267028
ST6GALNAC5	3.84034	0.97853	3.06054	0.00390999	0.0268976
PPL	8.71751	0.636853	3.06035	0.00391204	0.0269039
CHST7	5.29121	0.591132	3.05763	0.00394083	0.0270071
CCDC3	7.27751	-0.663267	-3.05472	0.00397203	0.0271655
SLC6A14	2.83718	1.21313	3.05276	0.00399302	0.0272503
PCED1B	4.74918	0.681288	3.04755	0.0040497	0.0275203
PLK2	7.86465	0.728167	3.04388	0.00408999	0.0277223
PCDHA1 /// PCDHA10 /// PCDHA11 /// PCDHA12 /// PCDHA13 /// PCDHA2 /// PCDHA3 /// PCDHA4 /// PCDHA5 /// PCDHA6 /// PCDHA7 /// PCDHA8 /// PCDHA9 /// PCDHAC1 /// PCDHAC2	6.083	0.668096	3.04044	0.00412801	0.0279398
GPR37 /// SEL1L2	2.68862	0.63371	3.03719	0.00416441	0.0281053
FZD6	8.58637	0.592993	3.03681	0.00416859	0.0281093
CXCL14	6.68308	1.24908	3.0271	0.00427903	0.0286405
PXDN	6.75392	0.594928	3.02242	0.00433327	0.0289284
CKB	7.35632	-0.646555	-3.02222	0.00433557	0.0289284
PLCL1	4.68731	-0.588013	-3.02175	0.00434107	0.0289569
ARHGEF26-AS1	5.40284	1.03853	3.01779	0.00438757	0.0291513
IGHG1 /// IGHM /// LOC102725426 /// MIR8071-1 /// MIR8071-2	5.35444	-1.01674	-3.01607	0.00440779	0.0292526
CD207	3.80339	0.780139	3.00941	0.00448731	0.0295966
LDLRAD3	6.03482	0.588228	2.99984	0.00460397	0.0301715
TTC30B	5.67801	-0.619452	-2.99306	0.00468819	0.0305786
PLN	4.2571	-0.805213	-2.99083	0.00471635	0.0307282
TNFSF4	4.54291	0.934425	2.96766	0.0050172	0.0321714
NEB	3.6686	-0.874335	-2.96472	0.00505671	0.0323348
AVEN	6.307	0.580437	2.96432	0.005062	0.032344
ADIRF	7.8136	-0.70624	-2.95628	0.00517151	0.0329007
APOL3	6.83309	-0.593761	-2.94984	0.00526082	0.0333157
IFIT2	7.34671	0.652617	2.94876	0.00527593	0.0333575
VTCN1	3.28864	0.910984	2.93531	0.00546749	0.034283
CCDC109B	7.09504	0.852299	2.93458	0.00547805	0.0343175
MMP12	3.55049	1.07695	2.93234	0.00551069	0.0344436
C3orf52	6.30618	-0.733178	-2.92479	0.00562197	0.0349796
CLDN7	6.84006	0.681227	2.91888	0.00571043	0.0353631
TOP2A	3.72544	0.630711	2.91592	0.00575525	0.0355751
PPP1R15A	6.3841	-0.882813	-2.91566	0.00575922	0.0355842
FAM118A	5.00995	-0.588358	-2.91544	0.00576263	0.0355842
DPP10	2.89093	0.79122	2.90544	0.00591665	0.0362206
EZH2	4.58148	0.844487	2.9052	0.00592038	0.0362255
MIR4458 /// MIR4458HG	5.74824	-0.749968	-2.89339	0.0061075	0.037061
VCAN	5.40616	1.02422	2.89172	0.00613434	0.0371951
CRYBG3	9.10648	-0.618773	-2.88881	0.00618152	0.0374136
PYGM	3.97274	-0.623054	-2.88573	0.00623172	0.03764
PTTG1	9.30313	-0.616107	-2.88067	0.00631507	0.0379971
MIR646HG	3.81575	0.693326	2.87749	0.00636799	0.0382372
CAPN3	4.87664	0.6462	2.87398	0.00642693	0.0385221
GPR34	5.38993	0.966233	2.86612	0.00656065	0.0391145
ITGAM	6.62038	0.752586	2.86023	0.00666259	0.0395717
FCGR1B	5.25441	0.637432	2.85525	0.0067498	0.0399988
VSIG4	5.76018	0.625891	2.84067	0.00701166	0.0411087
MYOM1	5.48287	-0.730502	-2.83362	0.00714164	0.0416626
MEIS2	6.98238	-0.636384	-2.82631	0.00727865	0.0422284
SNX10	6.42719	0.802767	2.819	0.00741823	0.0427954
IGFBP3	7.39183	0.686693	2.81752	0.00744684	0.0429289
FPR3	4.83732	0.690998	2.81513	0.00749312	0.0431006
MT1X	10.828	-0.723509	-2.8096	0.00760133	0.0435844
GINS1	4.93644	0.714889	2.80771	0.00763873	0.0437562
ZNF208	4.0922	0.643748	2.80205	0.00775149	0.0442567
C2CD4A	2.84676	0.81508	2.80142	0.0077641	0.0442695
PTX3	4.63617	-0.898614	-2.79524	0.00788931	0.0447771
GUSBP3 /// SMA4 /// SMA5	4.18571	-0.718	-2.79071	0.00798219	0.0451735
DDIT4L	5.00186	-0.76501	-2.78373	0.00812714	0.0457845
ERP27	7.42319	0.987727	2.78039	0.00819755	0.0460818
INHBA	5.64606	0.74794	2.76016	0.00863547	0.0477223
FABP5	8.69879	-0.606598	-2.75892	0.00866315	0.0477855
RIMS2	3.65467	0.647327	2.7587	0.00866792	0.0478006
LOC101060604 /// SLC7A5P1 /// SLC7A5P2	5.04986	-0.796343	-2.75609	0.00872634	0.0480214
DNAJB4	8.17857	-0.661707	-2.74165	0.00905517	0.0494722
FAM162B	6.56784	-0.662275	-2.7385	0.00912862	0.0497002

## Sheet: S2_LASSO_coefficients
Gene	LASSO Coefficient
DPP4	0.0647864
PDZK1IP1	0.00219248
TENM1	0.0237165
RPS16P5	-0.00618161
GLT1D1	0.0894749
IGSF10	-0.00350962
ABCA6	-0.00331728
TIMP4	-0.0622607
ABHD17C	0.0214462
RHOU	0.0591718
PDGFC	0.00770029
RPL36A	-0.031188

## Sheet: S3_Molecules_function
Molecule	isMetabolite	Analysis	Regulation	Function in Cancer	PMID Cancer	Function in Thyroid Carcinoma	DOI Tyroid Carcinoma
ABCA6	0	DEG_LASSO	Down	NA	NA	Hub gene in other work	https://pubmed.ncbi.nlm.nih.gov/32299435/
ABHD17C	0	DEG_LASSO	Up	Depalmitoylases cycle in cancer	https://pubmed.ncbi.nlm.nih.gov/28630138/	NA	NA
DPP4	0	DEG_LASSO	Up	Widely expressed in malignancies	https://pubmed.ncbi.nlm.nih.gov/30822465/ / https://pubmed.ncbi.nlm.nih.gov/28813679/	Immune cell infiltration and immune response	https://pubmed.ncbi.nlm.nih.gov/36467461/
GLT1D1	0	DEG_LASSO	Up	NA	NA	NA	NA
IGSF10	0	DEG_LASSO	Down	NA	NA	NA	NA
PDGFC	0	DEG_LASSO	Up	Carcinogenesis	https://pubmed.ncbi.nlm.nih.gov/28163397/ / https://pubmed.ncbi.nlm.nih.gov/16279938/	Lymphocyte infiltration	https://pubmed.ncbi.nlm.nih.gov/19968886/
PDZK1IP1	0	DEG_LASSO	Up	NA	NA	Proliferation, migration, and invasion	https://pubmed.ncbi.nlm.nih.gov/36057192/ / https://pubmed.ncbi.nlm.nih.gov/41761346/
RHOU	0	DEG_LASSO	Up	Pituitary adenomas; Disease progression	https://pubmed.ncbi.nlm.nih.gov/36875488/ / https://pubmed.ncbi.nlm.nih.gov/26555387/	Restrain mitosis and aggressiveness in ATC	https://pubmed.ncbi.nlm.nih.gov/35337349/
RPS16P5	0	DEG_LASSO	Down	NA	NA	NA	NA
TENM1	0	DEG_LASSO	Up	Carcinogenesis	https://pubmed.ncbi.nlm.nih.gov/35625843/ / https://pubmed.ncbi.nlm.nih.gov/33652578/	Disease progression	https://pubmed.ncbi.nlm.nih.gov/28004221/
TIMP4	0	DEG_LASSO	Down	CNS malformations	https://pubmed.ncbi.nlm.nih.gov/32723034/	Regulates carcinogenesis through enriching the Tumor Progenitor Cells population in cervical cancer cells	https://pubmed.ncbi.nlm.nih.gov/15671765/
SLC6A14	0	Network	Up	Amino acid transporter upregulated in tumor	https://pubmed.ncbi.nlm.nih.gov/33195271/ / https://pubmed.ncbi.nlm.nih.gov/33806675/	NA	NA
ADK	0	Network	Up	Immune suppressing effect	https://pubmed.ncbi.nlm.nih.gov/35327609/ / https://pubmed.ncbi.nlm.nih.gov/39762204/ / https://pubmed.ncbi.nlm.nih.gov/33961946/ / https://pubmed.ncbi.nlm.nih.gov/35721189/	Succinate metabolism and m6A modification	https://pubmed.ncbi.nlm.nih.gov/39113023/
ATIC	0	Network	Up	NA	NA	NA	NA
NT5E	0	Network	Up	Correlated with sensitivity to several chemotherapeutics	https://pubmed.ncbi.nlm.nih.gov/26629888/	Tumor progression and metastasis	https://pubmed.ncbi.nlm.nih.gov/37059175/ / https://pubmed.ncbi.nlm.nih.gov/30184475/
AR	0	Network	Down	Proliferation and tumor progression	https://pubmed.ncbi.nlm.nih.gov/36768370/	NA	NA
Norepinephrine	1	Network	Down	Promote Warburg Effect	https://pubmed.ncbi.nlm.nih.gov/20333678/ / https://pubmed.ncbi.nlm.nih.gov/32453599/ / https://pubmed.ncbi.nlm.nih.gov/39570057/	It's levels changes in tumor	https://pubmed.ncbi.nlm.nih.gov/6263597/
Arachidonic acid	1	Network	Up	Cancer promotion	https://pubmed.ncbi.nlm.nih.gov/39973474/	Changes in AA metabolism	https://pubmed.ncbi.nlm.nih.gov/34235148/
L-Glutamic acid	1	Network	Up	Substrate for bioenergetic processes	https://pubmed.ncbi.nlm.nih.gov/27141887/	Amino acid changes in PTC	https://pubmed.ncbi.nlm.nih.gov/37664829/
Gamma-Aminobutyric acid	1	Network	Up	Tumoral growth	https://pubmed.ncbi.nlm.nih.gov/35145222/	GABAAb2	https://pubmed.ncbi.nlm.nih.gov/19381877/ / https://pubmed.ncbi.nlm.nih.gov/27793213/
Oleic acid	1	Network	Down	Fatty acid metabolism reprogramming	https://pmc.ncbi.nlm.nih.gov/articles/PMC6964678/	NA	NA

## Sheet: S4_Overall_survival
Gene	n_low	n_high	χ2	p-value	HR (95% CI)	p (HR)
TIMP4	120	126	7.85	0.00507	11.61(1.39~96.88)	0.0235
TENM1	125	126	4.4	0.036	0.15(0.02~1.17)	0.0704
PDZK1IP1	126	126	4.23	0.0398	0.23(0.05~1.07)	0.0603
GLT1D1	126	126	3.86	0.0494	0.16(0.02~1.30)	0.0862
DPP4	126	126	3.54	0.0598	0.30(0.08~1.13)	0.0757
IGSF10	114	124	2.53	0.111	3.34(0.69~16.15)	0.133
ABCA6	124	126	1.79	0.181	2.45(0.63~9.47)	0.195
ABHD17C	126	126	0.81	0.367	1.73(0.52~5.75)	0.373
RHOU	126	126	0.16	0.692	1.34(0.32~5.62)	0.693
RPS16P5	NA	NA	NA	NA	NA	NA
PDGFC	NA	NA	NA	NA	NA	NA

## Sheet: S5_Progression_free_intervals
Gene	n_low	n_high	χ2	p-value	HR (95% CI)	p (HR)
PDZK1IP1	126	126	5.97	0.0145	2.54(1.17~5.53)	0.0184
IGSF10	114	124	1.47	0.225	0.61(0.27~1.37)	0.23
TIMP4	120	126	1.45	0.229	0.63(0.30~1.34)	0.233
RHOU	126	126	0.9	0.342	0.68(0.30~1.52)	0.346
GLT1D1	126	126	0.72	0.397	0.69(0.30~1.62)	0.399
DPP4	126	126	0.4	0.525	1.24(0.63~2.45)	0.526
PDGFC	126	126	0.35	0.556	0.77(0.32~1.85)	0.557
ABCA6	124	126	0.25	0.619	0.81(0.35~1.87)	0.619
TENM1	125	126	0.16	0.69	1.15(0.58~2.27)	0.691
ABHD17C	126	126	0.12	0.728	1.15(0.52~2.58)	0.729
RPS16P5	NA	NA	NA	NA	NA	NA

## Sheet: S6_Genes_enrichments
Name	Type	P-Value	FDR	Count	List Total	Pop Hits	Pop Total	Benjamini	Fold Enrichment	Bonferroni	Fisher Exact	Genes
Cytoskeleton in muscle cells	Pathway	2.02e-07	6.17e-05	37	581	233	9496	6.76e-05	2.6	6.75e-05	6.89e-08	MYOM1,LAMA2,SDC4,SDC2,FHL1,LMOD1,FHL2,FBLN1,FBLN2,SYNE1,COMP,PDLIM3,SGCD,CSRP2,CAPN3,MYH11,DMD,FLNC,MYH10,PDLIM4,SNTA1,TMOD1,JUP,ITGA3,ITGA2,ITGA1,FN1,ANK2,NEB,DCN,COL1A1,VCAN,MYH3,MYOT,SDC1,COL9A3,DSC2
ECM-receptor interaction	Pathway	2.22e-05	0.00292	18	581	89	9496	0.00319	3.31	0.0074	5.66e-06	LAMA2,LAMB3,SDC4,ITGA3,ITGA2,ITGA1,FN1,LAMC2,COL1A1,COMP,RELN,TNN,SPP1,SDC1,COL9A3,CD36,CD44,FREM2
Transcriptional misregulation in cancer	Pathway	3.36e-05	0.00292	29	581	201	9496	0.00319	2.36	0.0112	1.28e-05	CDKN1A,ITGAM,PDGFA,MLLT3,CCND2,PLAU,TSPAN7,PROM1,FCGR1A,RXRG,RUNX1T1,SSX1,CDKN2C,JUP,ZBTB16,IGFBP3,PBX3,HMGA2,ETV4,MLF1,ETV5,DUSP6,DDB2,CCNA1,SPINT1,PAX8,PPARG,NUPR1,MET
p53 signaling pathway	Pathway	3.81e-05	0.00292	16	581	75	9496	0.00319	3.49	0.0127	9.12e-06	CDKN1A,IGFBP3,TNFRSF10B,TNFRSF10A,DDB2,CCND2,CCNE2,CCND1,ZMAT3,PERP,BCL2,FAS,PMAIP1,CYCS,SFN,BID
Cytokine-cytokine receptor interaction	Pathway	6.24e-05	0.00382	37	581	298	9496	0.00418	2.03	0.0207	2.86e-05	CCL14,CCL13,TNFRSF11B,IL1RAP,CXCL14,CXCL2,CXCL16,GHR,TNFSF10,CCL18,IL13RA1,ACVR1,GDF10,IL33,TNFRSF12A,CCL21,CCL20,GDF15,TNFSF15,TNFSF13,LIF,BMP8A,TNFRSF10C,TNFRSF10B,LIFR,TNFRSF10A,INHBB,INHBA,TGFBR1,BMP5,BMP2,CXCL12,TNFSF4,FAS,IL17D,CCL28,TNFRSF21
Cell adhesion molecules	Pathway	0.000103	0.00525	24	581	160	9496	0.00575	2.45	0.0339	3.74e-05	ITGAM,NEGR1,SDC4,SDC2,VTCN1,CLDN2,CLDN1,ICAM1,CLDN10,CLDN5,VCAN,CDH3,CDH2,CLDN8,SLITRK4,CLDN7,SLITRK5,SDC1,NRCAM,NCAM1,CLDN16,LRRC4C,HLA-DQB2,JAM2
cell adhesion	GO	4.54e-21	2.09e-17	108	1160	677	19512	2.1e-17	2.68	2.1e-17	1.51e-21	SPON2,CLSTN2,ICAM4,CWH43,CLDN1,ICAM1,COMP,CDH6,CDH3,CDH2,CYP1B1,NRCAM,PLXNC1,EPHB1,PCDHAC2,PCDHAC1,EPHA4,ENTPD1,OMD,PCDHA13,PCDHA12,PCDHA11,PCDHA10,CLEC4A,CLDN5,CLDN8,CLDN7,SPECC1L,COL8A2,MXRA8,COL8A1,DSC2,FREM2,EPHA3,EPHA2,FBLN7,COL13A1,NTM,DPT,FBLN5,DPP4,PCDHA1,FLRT2,FLRT3,CNTNAP3B,FLRT1,PCDHA5,PCDHA4,PCDHA3,PCDHA2,PCDHA9,MYH10,PCDHA8,PCDHA7,PCDHA6,JUP,FN1,COL1A1,SDK1,CXCL12,CNTN3,HPSE,TGFBI,PC…
extracellular matrix organization	GO	1.4e-07	0.000322	28	1160	147	19512	0.000324	3.2	0.000648	3.73e-08	VIT,ECM2,PAPLN,NDNF,FBLN1,TNFRSF11B,RXFP1,FBLN5,ADAMTS5,SPOCK2,ABI3BP,SOX9,ADAMTS9,CSGALNACT1,MMP7,FOXF2,FOXF1,ITGA2,MMP12,SMOC2,ELF3,SPINT1,MMP16,PXDN,COL8A2,PTX3,TGFBI,MATN2
cell-cell adhesion	GO	4.87e-07	0.000748	35	1160	225	19512	0.000753	2.62	0.00226	1.65e-07	TENM2,ITGAM,COL13A1,ICAM4,PRICKLE1,CLDN2,RAP1GAP,ICAM1,PRTG,TMEM47,CDH6,CDH3,LGALS1,CDH2,PERP,PLEKHG4B,NRCAM,SOX9,STXBP6,S100A11,JAM2,MPZL2,JUP,NEGR1,ITGA3,FOXF1,ITGA2,ITGA1,DLG2,EMCN,COL8A2,BCL2,CDH16,CD44,DSC2
homophilic cell-cell adhesion	GO	9.61e-07	0.00111	29	1160	171	19512	0.00111	2.85	0.00445	2.95e-07	CLSTN2,AMIGO2,NEXN,CDH6,CDH3,PCDHA1,CDH2,PCDHA5,PCDHA4,PCDHA3,PCDHA2,PCDHA9,PCDHA8,PCDHAC2,PCDHA7,PCDHAC1,PCDHA6,MPZL2,PCDH7,PCDHA13,PCDHA12,PCDHA11,PCDHA10,SDK1,CEACAM6,MYOT,CDH16,DSC2,PCDHB7
inflammatory response	GO	1.54e-06	0.00142	56	1160	474	19512	0.00143	1.99	0.00711	7.16e-07	ECM1,TNFAIP6,LY75,HBB,ADM,IL1RAP,CXCL2,RPS6KA5,HYAL1,ADORA3,BLNK,OLR1,PARP4,CAMK1D,CERS6,SPHK1,WNT5A,HBA2,HBA1,ELF3,KIT,AGTR1,CHI3L1,PRKCQ,CD44,CHST2,EPHA2,TLR2,HDAC4,CCL14,CCL13,NOD1,FPR3,HDAC9,PLD3,GNA14,HRH1,ALOX5,AGR2,TSPAN2,CCL18,APOL3,TRIM45,AOC3,LYN,AFAP1L2,CCL21,ODAM,CCL20,BMP2,THEMIS2,TNFSF4,NOX4,PTX3,IL17D,CCL28
positive regulation of apoptotic process	GO	3.3e-06	0.00214	43	1160	333	19512	0.00215	2.17	0.0152	1.39e-06	HRK,TOP2A,LPAR1,ITPR1,NOD1,IFIT2,LGALS1,WNT11,TCTN3,RASSF6,TNFSF10,EMILIN2,CYP1B1,PMAIP1,PHLDA2,BID,SOX4,SNCA,MAP3K5,JUN,CAMK1D,TNFRSF12A,TSC22D1,ZBTB16,IGFBP3,DAPK2,TNFRSF10C,TNFRSF10B,TNFRSF10A,TGFBR1,IGF2R,DUSP6,MLLT11,ALDH1A3,BMP2,MELK,BIN1,ALDH1A2,BCL2,LCN2,ID3,FAS,PPARG
receptor-mediated endocytosis	GO	3.66e-06	0.00214	18	1160	80	19512	0.00215	3.78	0.0168	7.95e-07	ITGAM,LDLRAD3,LRP2,VLDLR,LYVE1,LRP1B,ASGR1,IGF2R,CXCL16,MARCO,RAB15,TMEM108,SDC1,CD36,APOE,FCGR1A,PLA2R1,FOLR1
nervous system development	GO	3.71e-06	0.00214	69	1160	649	19512	0.00215	1.79	0.0171	1.93e-06	PCSK2,VIT,TENM1,NRP2,VLDLR,CHRDL1,GLDN,MDK,ENC1,EPHB1,SOX4,PCDHAC2,DACT1,PCDHAC1,HES6,EPHA4,TRPC5,CAMK1D,MAGI2,ANK2,GFRA1,PCDHA13,PCDHA12,PCDHA11,GFRA2,TGFBR1,PCDHA10,PAX8,TNIK,NGEF,HDAC4,CHODL,GPM6A,BEX1,NRN1,SEMA3D,SDC2,PAPLN,NDNF,PTN,LRP2,EFNA5,UGT8,PCDHA1,SLIT1,PCDHA5,ST8SIA4,SPOCK1,PCDHA4,PCDHA3,IGF2BP2,PCDHA2,PCDHA9,SCN3B,BRINP3,PCDHA8,RXRG,GPM6B,PCDHA7,PCDHA6,FN1,INHBA,NELL2,P2RX5,DLG2,GLR…
ossification	GO	1.02e-05	0.0052	21	1160	113	19512	0.00523	3.13	0.046	2.79e-06	GDF10,ECM1,PKDCC,COL13A1,BMP8A,PTN,CHRDL1,BMP5,COL1A1,COMP,IGSF10,BMP2,CLEC3B,MMP16,MGP,SPP1,BCL2,SOX9,GPM6B,DDR2,LTF
positive regulation of phosphatidylinositol 3-kinase/protein kinase B signal transduction	GO	1.39e-05	0.00639	31	1160	217	19512	0.00644	2.4	0.0623	5.19e-06	RAMP3,IRS1,PROS1,PDGFA,TREM2,EFNA5,TMEM100,MIR675,RELN,FAM110C,PDGFC,FYN,IL33,GPX1,CCL21,MYOC,GDF15,UNC5B,WNT5A,AKR1C3,FN1,AKR1C2,TGFBR1,DCN,SPECC1L,KIT,NOX4,CHI3L1,ADTRP,HPSE,DDR2
positive regulation of synapse assembly	GO	3.79e-05	0.0159	15	1160	68	19512	0.016	3.71	0.161	8.43e-06	LINGO2,LRRN3,CLSTN2,AMIGO2,IL1RAP,EFNA5,CUX2,FLRT2,FLRT3,SLITRK4,FLRT1,SYNDIG1,SLITRK5,EPHB1,CBLN1
positive regulation of cell-substrate adhesion	GO	4.19e-05	0.0161	11	1160	37	19512	0.0162	5	0.177	6.37e-06	VIT,ECM2,FOXF1,ITGA3,ABI3BP,SPOCK2,AGR2,COL8A1,NDNF,EDIL3,FBLN2
long-chain fatty acid transport	GO	4.56e-05	0.0162	8	1160	18	19512	0.0163	7.48	0.191	3.9e-06	FABP4,FABP5,UCP2,SLC27A6,PPARG,CD36,APOE,SLC27A2
positive regulation of cell population proliferation	GO	7.39e-05	0.0243	56	1160	542	19512	0.0245	1.74	0.29	3.96e-05	CDKN1A,IRS1,ADM,LAMC2,FGF1,GHR,ESM1,CCND2,CCND1,SOX9,TIMP1,TNFSF12-TNFSF13,SOX4,EPHA4,TRPC5,TSC22D1,SPHK1,TBC1D8,LIFR,AVPR1A,PROX1,TGFBR1,PGF,TIAM1,CLDN5,AR,CEACAM6,ALDH1A2,KIT,SHANK2,DDR2,HDAC4,CCL14,PDGFA,TGFA,PTN,DPP4,PDGFC,LYN,NMB,STAT1,TNFSF13,LIF,FN1,AKR1C3,HMGA2,AKR1C2,MEIS2,BMP5,BMP2,CXCL12,TNFSF4,ID4,BCL2,SLC25A33,EZH2
positive regulation of neuron projection development	GO	0.000104	0.0306	20	1160	122	19512	0.0308	2.76	0.382	3.29e-05	LYN,TMEM30A,CAMK1D,NEGR1,ITGA3,SERPINF1,MAGI2,WNT5A,STMN2,NDNF,PTN,RELN,MDK,TNN,ENC1,FYN,DMD,APOE,EPHA3,DDR2
positive regulation of cell migration	GO	0.000106	0.0306	36	1160	300	19512	0.0308	2.02	0.389	4.83e-05	CCL14,CCL13,TNFAIP6,SEMA3D,PDGFA,LAMC2,FGF1,CLDN1,CXCL16,PLAU,MDK,FAM110C,PDGFC,CTSH,CCL18,MAP4K4,ACVR1,LYN,EPHA4,MMP7,CCL21,MYOC,HSPA5,F10,FOXF1,SPHK1,TGFBR1,COL1A1,TIAM1,BMP2,CXCL12,CEACAM6,KIT,ROR2,EZH2,EPHA2
angiogenesis	GO	0.000138	0.0365	35	1160	292	19512	0.0367	2.02	0.472	6.26e-05	ECM1,NRP2,PDGFA,TGFA,NDNF,PRKX,FGF1,MEOX2,TMEM100,ESM1,RSPO3,CYP1B1,APOD,NRCAM,PKNOX1,EPHB1,JUN,TNFRSF12A,UNC5B,FN1,FZD8,TGFBR1,ARHGAP24,PGF,NELL2,EMCN,RASA1,ID1,PXDN,RHOJ,COL8A2,COL8A1,AMOTL2,TGFBI,EPHA2
melanocyte differentiation	GO	0.000142	0.0365	8	1160	21	19512	0.0367	6.41	0.484	1.54e-05	OCA2,MREG,CITED1,KIT,BCL2,RAB27A,ENPP1,ADAMTS9
fatty acid transport	GO	0.000154	0.0374	10	1160	35	19512	0.0377	4.81	0.512	2.48e-05	LYN,RBP7,FABP4,CRABP2,FABP5,SLC43A3,CRABP1,SLC27A6,CD36,SLC27A2
ephrin receptor signaling pathway	GO	0.000197	0.0443	12	1160	52	19512	0.0446	3.88	0.598	4.14e-05	LYN,EPHA4,ARHGEF28,AF070581,EFNA5,TIAM1,RASA1,FYN,PAK3,EPHB1,EPHA3,NGEF,EPHA2
thyroid hormone generation	GO	0.000207	0.0443	7	1160	16	19512	0.0446	7.36	0.617	1.83e-05	TPO,CPQ,DIO1,DIO2,SLC26A7,SLC16A2,CTSB
hydrogen peroxide catabolic process	GO	0.000211	0.0443	9	1160	29	19512	0.0446	5.22	0.625	3.05e-05	TPO,GPX1,HBG2,HBG1,GPX3,PXDN,HBB,HBA2,HBA1

## Sheet: S7_DGIdb_drugs
Gene	Drug	Approval	Indication	Interaction score
DPP4	VALACYCLOVIR	Approved	NA	2.04721
PDGFC	SUNITINIB	Approved	antineoplastic agent	1.08758
DPP4	GOSOGLIPTIN	Approved	NA	1.0236
DPP4	SAXAGLIPTIN ANHYDROUS	Approved	antidiabetic	1.0236
DPP4	EVOGLIPTIN	Approved	NA	1.0236
DPP4	ALOGLIPTIN BENZOATE	Approved	NA	1.0236
DPP4	TRELAGLIPTIN SUCCINATE	Approved	NA	1.0236
DPP4	SITAGLIPTIN FUMARATE	Approved	NA	1.0236
DPP4	SAXAGLIPTIN HYDROCHLORIDE	Approved	NA	1.0236
DPP4	SITAGLIPTIN	Approved	antidiabetic	0.614162
DPP4	ANAGLIPTIN	Approved	NA	0.511802
DPP4	OLARATUMAB	Approved	antineoplastic agent	0.511802
DPP4	ALOGLIPTIN	Approved	antidiabetic	0.511802
DPP4	LINAGLIPTIN	Approved	NA	0.341201
DPP4	OMARIGLIPTIN	Approved	NA	0.341201
DPP4	VILDAGLIPTIN	Approved	antidiabetic	0.292458
DPP4	TENELIGLIPTIN	Approved	NA	0.170601
DPP4	CAPTOPRIL	Approved	Antihypertensive Agents	0.157478
DPP4	ENALAPRIL MALEATE	Approved	antihypertensive agent	0.107748
DPP4	MASITINIB	Approved	antineoplastic agent,DMARD,antiinflammatory agent	0.060212
DPP4	QUIZARTINIB	Approved	antineoplastic agent	0.0538739
DPP4	NINTEDANIB ESYLATE	Approved	antineoplastic agent	0.0409442
DPP4	TCDD	Not Approved	NA	0.0818883
DPP4	BEGELOMAB	Not Approved	NA	1.0236
DPP4	GEMIGLIPTIN	Not Approved	NA	1.0236
DPP4	ENMD-2076	Not Approved	antineoplastic agent	0.0330195
DPP4	SITRAVATINIB	Not Approved	NA	0.0639752
DPP4	CRENOLANIB	Not Approved	NA	0.0682403
DPP4	CP-673451	Not Approved	NA	0.341201
DPP4	IBCASERTIB	Not Approved	NA	0.12795
DPP4	LUCITANIB	Not Approved	NA	0.0682403
DPP4	DBPR-108	Not Approved	NA	1.0236
DPP4	M4205	Not Approved	NA	0.255901
DPP4	COMPOUND 8H [PMID: 22765894]	Not Approved	NA	0.0930549
DPP4	DOVITINIB	Not Approved	antineoplastic agent	0.0101347
DPP4	MELOGLIPTIN	Not Approved	antidiabetic	1.0236
DPP4	PP-121	Not Approved	NA	0.0853003
DPP4	ILORASERTIB	Not Approved	NA	0.00882417
DPP4	AC710	Not Approved	NA	0.204721
DPP4	CHMFL-KIT-64	Not Approved	NA	0.170601
DPP4	SERALUTINIB	Not Approved	NA	0.170601
DPP4	COMPOUND 8H [PMID: 21561767]	Not Approved	NA	0.146229
DPP4	ELENESTINIB	Not Approved	NA	0.511802
DPP4	CARMEGLIPTIN	Not Approved	NA	1.0236
DPP4	DUTOGLIPTIN	Not Approved	antidiabetic	2.04721
DPP4	BISEGLIPTIN	Not Approved	antidiabetic	1.0236
DPP4	COMPOUND 8I [PMID: 22765894]	Not Approved	NA	0.0853003
DPP4	CEDIRANIB	Not Approved	antineoplastic agent	0.0182786
DPP4	BPR1R024	Not Approved	NA	0.255901
DPP4	BISEGLIPTIN	Not Approved	NA	1.0236
DPP4	TOCERANIB	Not Approved	NA	0.341201
DPP4	VIMSELTINIB	Not Approved	NA	0.255901

## Sheet: S8_Metabolites
DOI	Metabolites	p-value	FC	log2FC	VIP
10.1021/acs.jproteome.5b00351	2,3-Dihydro-5-methylthiophene	0.00154	1.6	0.678072	1.05
	2-Aminobutyric acid	2.5e-06	1.61	0.687061	1.52
	2-Oxazolidinone	0.000511	1.55	0.632268	1.15
	3,4-Dehydro-proline	3.65e-06	1.63	0.704872	1.5
	4-Aminobutanoic acid	5.94e-06	2.59	1.37295	1.47
	5-Aminolevulinic acid	1.11e-07	1.86	0.895303	1.69
	5-Oxoproline	1.61e-07	2.13	1.09085	1.67
	6-Aminocaproic acid	3.75e-10	1.51	0.594549	1.95
	7-Methylxanthine	1.06e-13	0.2	-2.32193	2.24
	Adenine	0.0011	1.32	0.400538	1.08
	Alanine	1e-10	2.84	1.50589	2
	Aminomalonic acid	6.23e-10	2.86	1.51602	1.93
	Aspartic acid	0.00164	1.63	0.704872	1.04
	Beta-alanine	0.00204	1.58	0.659925	1.02
	Capric acid (C10:0)	0.00162	0.81	-0.304006	1.05
	Citric acid	6.25e-12	0.27	-1.88897	2.1
	Creatine	1.58e-09	2.38	1.25096	1.89
	Cysteine	7.15e-05	3.24	1.69599	1.3
	Eicosadienoic acid (cis-11,14-C20:2, n-6)	9.55e-05	1.43	0.516015	1.28
	Ethanolamine	0.00107	1.5	0.584963	1.08
	Fumaric acid	0.00014	1.47	0.555816	1.25
	Glutamic acid	2.42e-06	2.11	1.07724	1.52
	Glutamine	0.000261	1.35	0.432959	1.2
	Glycine	4.45e-09	2.86	1.51602	1.85
	Guanidineacetic acid	6.37e-09	1.52	0.604071	1.83
	Guanosine	3.32e-09	1.46	0.545968	1.86
	Hippuric acid	0.000502	1.08	0.111031	1.15
	Homocysteine	5.36e-09	2.26	1.17632	1.84
	Hypotaurine	5.76e-05	1.77	0.823749	1.32
	Hypoxanthine	2.32e-06	1.86	0.895303	1.53
	Inosine	1.25e-05	1.29	0.367371	1.42
	Isoleucine	2.38e-10	2.39	1.25701	1.97
	Lactic acid	9.59e-16	1.67	0.739848	2.37
	Lauric acid (C12:0)	0.00163	0.66	-0.599462	1.05
	Leucine	2.53e-08	2.73	1.4489	1.77
	Lysine	3.67e-09	3.32	1.73118	1.85
	Methionine	1.66e-07	4.42	2.14405	1.67
	Methionine sulfoxide	6.32e-09	2.2	1.1375	1.83
	N-acetyl-aspartic acid	2.04e-09	2.23	1.15704	1.88
	N-alpha-acetyl-lysine	4.03e-07	4.67	2.22342	1.63
	p-Coumaric acid	1.11e-06	2.5	1.32193	1.57
10.1007/s13277-016-4996-z	Oleic acid	0.001	0.53	-0.915936	1.5
	Mannose	0.01	0	0	2.53
	D-Altrose	0.001	0.26	-1.94342	1.97
	Xylose	0.014	4.41	2.14078	2.02
	Sorbitol	0.007	0.12	-3.05889	2.84
	Noradrenaline	0.002	0.19	-2.39593	2.71
	3-Hydroxypyridine	0.003	4.33	2.11437	1.53
	Threitol	0.02	0.55	-0.862496	1.17
	Galactinol	0.002	0.28	-1.8365	1.67
	Arachidic acid	0.001	3	1.58496	2.54
	Lactobionic Acid	0.001	0.36	-1.47393	1.69
	Glycolic acid	0.002	0	0	2.69
	Galactinol	0	0.2	-2.32193	2.1
	Alpha-aminoadipic acid	0.014	20.05	4.32553	1.51
	Digalacturonic acid	0	0.22	-2.18442	2.87
	Diglycerol	0.048	0.27	-1.88897	1.38
	Glutaric Acid	0.021	4.48	2.1635	1.73
	Melibiose	0.001	0.31	-1.68966	1.66
	Cytidine-monophosphate	0.009	2.81	1.49057	1.83
	Fructose	0.001	0.27	-1.88897	1.19
	Palatinitol	0.001	0.08	-3.64386	2.3
	D-Erythro-sphingosine	0.006	0.26	-1.94342	1.7
	D-Galacturonic acid	0	0.09	-3.47393	2.27
	5-Methylresorcinol	0.041	4.74	2.24489	2.16
	Maleic acid	0.003	0.27	-1.88897	2.49
	Alpha-santonin	0.018	0.28	-1.8365	1.95
	5-Alpha-cholestan-3-one	0.017	2.05	1.03562	1.44
	Dihydroxyacetone	0	0.24	-2.05889	1.81
	Glucose	0.04	3.47	1.79494	2.34
	Atrazine-2-hydroxy	0.001	0.23	-2.12029	2.16
	Cystine	0.021	0.46	-1.12029	1.2
	Linolenic acid	0.04	5.42	2.43829	1.96
	Uridine	0.007	0.13	-2.94342	1.95
	Tartaric acid	0.018	0.17	-2.55639	2.63
	35-Dihydroxyphenylglycine	0.041	0.54	-0.888969	1.45
	Indole-3-acetamide	0.027	4.68	2.22651	2.19
	Tagatose	0.011	4.97	2.31325	3.53
	Biuret	0.04	2.83	1.5008	1.28
	56-Dihydrouracil	0.002	0.23	-2.12029	1.83
	Aspartic acid	0.014	4.18	2.0635	1.38
	Hexadecane	0	0.14	-2.8365	2.94
	Glucose-6-phosphate	0	0.09	-3.47393	3.33
	Melatonin	0.004	0.06	-4.05889	2.35
	Isoxanthopterin	0.002	0.28	-1.8365	1.47
	6-Aminopenicillanic acid	0.002	0.56	-0.836501	1.38
10.3892/ijmm.2015.2368	Arachidonic acid	0.00114	0.5	-1	1.72
	2-keto-D-gluconic acid	2.87e-06	0.26	-1.94342	2.25
	Malonic acid	0.0196	0.16	-2.64386	1.36
	Glucose	3.82e-05	0.31	-1.68966	2.06
	Rhamnose	0.00057	0.48	-1.05889	1.79
	Fructose	0.00483	0.27	-1.88897	1.52
	Mannose	0.00219	0.22	-2.18442	1.63
	Galactose	0.00362	0.19	-2.39593	1.55
	Phenylalanine	0.0185	2.02	1.01436	1.42
	N6-Acetyl-L-lysine	0.0406	1.58	0.659925	1.13
	Inosine	5.39e-06	3.53	1.81967	2.21
	Hydroxyproline	0.0058	9.88	3.30451	1.53
	Benzoic acid	0.000619	1.18	0.238787	1.78
	Cholesterol	0.0454	1.32	0.400538	1.12
	Pelargonic acid	0.00225	1.33	0.411426	1.62

## Sheet: S9_Linkage_genes
Gene	Connects	Function	Reference
SYT1	norepinephrine to glutamic acid	Possible role in the interaction with GABAA receptor	https://doi.org/10.1186/1471-2350-11-41
CYSLTR2	norepinephrine to arachidonic acid	Driver mutation in blue melanoma	https://doi.org/10.1016/j.clindermatol.2024.09.002
PPARG	norepinephrine to arachidonic acid	Transcription factor for lipophagy	https://doi.org/10.1080/15548627.2026.2632256
SLC4A4	norepinephrine to arachidonic acid	Cellular bicarbonate transporter	https://doi.org/10.1002/cphy.c130005
CYCS	glutamic acid to arachidonic acid	Cytochrome C associated with apoptosis and autophagy	https://doi.org/10.1080/15548627.2023.2200554
JUN	glutamic acid to arachidonic acid	Reduces activation-induced apoptosis	https://doi.org/10.1038/sj.onc.1206126

[truncated: 5 more sheets: S10_Metabolites_enrichments, S11_DEG_input_list, S12_Gene_pathways, S13_AUC_CI, S14_Network_results]
